# Supplementary material for: A review of the genera Gnathochorisis Förster and Symplecis Förster of South Korea, with notes on Korean orthocentrines (Hymenoptera, Ichneumonidae, Orthocentrinae)
Source: Zookeys. 2016 Feb 10;(562):85–104. doi: 10.3897/zookeys.562.7303 (PMC4768469; doi:10.3897/zookeys.562.7303)
Supplement: XML Treatment for Gnathochorisis [file zookeys.562.7303-treatment1.xml]

<!DOCTYPE tp:taxon-treatment
  PUBLIC "-//TaxonX//DTD Taxonomic Treatment Publishing DTD v0 20100105//EN" "tax-treatment-NSO.dtd">
<tp:taxon-treatment xmlns:tp="http://www.plazi.org/taxpub"><tp:treatment-meta><kwd-group><label>Taxon classification</label><kwd><named-content content-type="kingdom">Animalia</named-content></kwd><kwd><named-content content-type="order">Hymenoptera</named-content></kwd><kwd><named-content content-type="family">Ichneumonidae</named-content></kwd></kwd-group><mixed-citation publication-type="journal"><person-group><name><surname>Humala</surname><given-names>Andrei E.</given-names></name><name><surname>Choi</surname><given-names>Jin-Kyung</given-names></name><name><surname>Lee</surname><given-names>Jong-Wook</given-names></name></person-group><article-title>A review of the genera <italic><tp:taxon-name><tp:taxon-name-part taxon-name-part-type="genus">Gnathochorisis</tp:taxon-name-part></tp:taxon-name></italic> Förster and <italic><tp:taxon-name><tp:taxon-name-part taxon-name-part-type="genus">Symplecis</tp:taxon-name-part></tp:taxon-name></italic> Förster of South Korea, with notes on Korean orthocentrines (<tp:taxon-name><tp:taxon-name-part taxon-name-part-type="order">Hymenoptera</tp:taxon-name-part></tp:taxon-name>, <tp:taxon-name><tp:taxon-name-part taxon-name-part-type="family">Ichneumonidae</tp:taxon-name-part></tp:taxon-name>, <tp:taxon-name><tp:taxon-name-part taxon-name-part-type="subfamily">Orthocentrinae</tp:taxon-name-part></tp:taxon-name>)</article-title><source>Zookeys</source><day>10</day><month>2</month><year>2016</year><volume>2016</volume><issue>562</issue><fpage>85</fpage><lpage>104</lpage><pub-id pub-id-type="doi">10.3897/zookeys.562.7303</pub-id></mixed-citation></tp:treatment-meta><tp:nomenclature><label>Genus</label><tp:taxon-name>
              <tp:taxon-name-part taxon-name-part-type="genus">Gnathochorisis</tp:taxon-name-part>
            </tp:taxon-name><tp:taxon-authority>Förster, 1869</tp:taxon-authority><tp:nomenclature-citation-list><tp:nomenclature-citation><tp:taxon-name><tp:taxon-name-part taxon-name-part-type="genus">Gnathochorisis</tp:taxon-name-part></tp:taxon-name><comment> Förster, 1869: 152. Type species: <italic><tp:taxon-name><tp:taxon-name-part taxon-name-part-type="genus">Gnathochorisis</tp:taxon-name-part> <tp:taxon-name-part taxon-name-part-type="species">flavipes</tp:taxon-name-part></tp:taxon-name></italic> Förster, 1871: 113.</comment></tp:nomenclature-citation><tp:nomenclature-citation><tp:taxon-name><tp:taxon-name-part taxon-name-part-type="genus">Blapticus</tp:taxon-name-part></tp:taxon-name><comment> Förster, 1869: 171. Type species: <italic><tp:taxon-name><tp:taxon-name-part taxon-name-part-type="genus">Blapticus</tp:taxon-name-part> <tp:taxon-name-part taxon-name-part-type="species">leucostomus</tp:taxon-name-part></tp:taxon-name></italic> Förster, 1871: 83.</comment></tp:nomenclature-citation><tp:nomenclature-citation><tp:taxon-name><tp:taxon-name-part taxon-name-part-type="genus">Laepserus</tp:taxon-name-part></tp:taxon-name><comment> Förster, 1869: 205. Type species: <italic><tp:taxon-name><tp:taxon-name-part taxon-name-part-type="genus">Blapticus</tp:taxon-name-part> <tp:taxon-name-part taxon-name-part-type="species">crassulus</tp:taxon-name-part></tp:taxon-name></italic> Thomson, 1888: 1289.</comment></tp:nomenclature-citation><tp:nomenclature-citation><tp:taxon-name><tp:taxon-name-part taxon-name-part-type="genus">Acroblapticus</tp:taxon-name-part></tp:taxon-name><comment> Schmiedeknecht, 1911: 2173. Type species: <italic><tp:taxon-name><tp:taxon-name-part taxon-name-part-type="genus">Blapticus</tp:taxon-name-part> <tp:taxon-name-part taxon-name-part-type="species">dentifer</tp:taxon-name-part></tp:taxon-name></italic> Thomson, 1888: 1288.</comment></tp:nomenclature-citation></tp:nomenclature-citation-list></tp:nomenclature><tp:treatment-sec sec-type="Diagnosis"><title>Diagnosis.</title><p>Body rather stout. Head transverse; clypeus small, weakly to strongly separated from face by a groove; eye large; temple short; malar space with subocular sulcus; occipital carina complete; antenna long, male antenna lacking tyloids. Mesosoma finely or densely punctate on mesoscutum, polished on mesopleuron. Epicnemial carina complete, dorsally distant from anterior margin of mesopleuron; propodeum polished or matt, usually with carinae complete and strong; often propodeal apophyses somewhat developed. Fore wing with areolet present or absent, when present sessile or short petiolate, rectangular. Hind leg as a rule stout, hind femur 2.85–4.9 times as long as high. First metasomal segment with glymma lacking, sternite fused to tergite and reaching 0.5–0.6 of the segment, with spiracle near middle; second tergite matt or polished, sometimes with longitudinal striae; ovipositor upcurved, with a dorsal subapical notch, 0.5–1.1 times as long as hind tibia.</p></tp:treatment-sec><tp:treatment-sec sec-type="Remarks"><title>Remarks.</title><p>Medium-sized genus, with 13 described species (<xref ref-type="bibr" rid="B44">Yu et al. 2012</xref>). Eight species occur in the Nearctic region and seven in the Palaearctic region (two species are distributed on both continents). Beyond the Holarctic region, one species of <!--PageBreak--><italic><tp:taxon-name><tp:taxon-name-part taxon-name-part-type="genus">Gnathochorisis</tp:taxon-name-part></tp:taxon-name></italic> is known in Mexico (<xref ref-type="bibr" rid="B12">Dasch 1992</xref>, <xref ref-type="bibr" rid="B22">Humala et al. 2011</xref>). The genus was also reported from Australia (<xref ref-type="bibr" rid="B16">Gauld 1984</xref>), Ecuador, and Central America (<xref ref-type="bibr" rid="B39">Veijalainen et al. 2012</xref>). Five species of <italic><tp:taxon-name><tp:taxon-name-part taxon-name-part-type="genus">Gnathochorisis</tp:taxon-name-part></tp:taxon-name></italic>, including two newly described, are presently reported from South Korea here. This is the first record of the genus from this country. In the European part of Russia <italic><tp:taxon-name><tp:taxon-name-part taxon-name-part-type="genus">Gnathochorisis</tp:taxon-name-part> <tp:taxon-name-part taxon-name-part-type="species">flavipes</tp:taxon-name-part></tp:taxon-name></italic> Förster was reared from the fungus gnat <italic><tp:taxon-name><tp:taxon-name-part taxon-name-part-type="genus">Neoempheria</tp:taxon-name-part> <tp:taxon-name-part taxon-name-part-type="species">striata</tp:taxon-name-part></tp:taxon-name></italic> Meigen (<tp:taxon-name><tp:taxon-name-part taxon-name-part-type="family">Mycetophilidae</tp:taxon-name-part></tp:taxon-name>: <tp:taxon-name><tp:taxon-name-part taxon-name-part-type="subfamily">Mycomyinae</tp:taxon-name-part></tp:taxon-name>) (<xref ref-type="bibr" rid="B20">Humala 2003</xref>), other published host records (<xref ref-type="bibr" rid="B12">Dasch 1992</xref>) seem to be doubtful.</p></tp:treatment-sec><tp:treatment-sec sec-type="Key to species of Gnathochorisis occurring in South Korea"><title>Key to species of <italic><tp:taxon-name><tp:taxon-name-part taxon-name-part-type="genus">Gnathochorisis</tp:taxon-name-part></tp:taxon-name></italic> occurring in South Korea</title><table-wrap content-type="key" position="anchor" orientation="portrait"><table id="TID0E3IAC" rules="all"><tbody><tr><td rowspan="1" colspan="1">1</td><td rowspan="1" colspan="1">Fore wing with areolet (Figs <xref ref-type="fig" rid="F2">11</xref>, <xref ref-type="fig" rid="F3">16</xref>, <xref ref-type="fig" rid="F4">21</xref>). Sculpture of the second tergite various</td><td rowspan="1" colspan="1">
                      <bold>2</bold>
                    </td></tr><tr><td rowspan="1" colspan="1">–</td><td rowspan="1" colspan="1">Fore wing without areolet (Figs <xref ref-type="fig" rid="F1">4</xref>, <xref ref-type="fig" rid="F5">28</xref>). Second tergite of metasoma polished, longitudinally striate</td><td rowspan="1" colspan="1">
                      <bold>4</bold>
                    </td></tr><tr><td rowspan="1" colspan="1">2</td><td rowspan="1" colspan="1">Metapleuron coriaceous (Fig. <xref ref-type="fig" rid="F4">22</xref>); notauli short, developed in anterior 0.3 of mesoscutum. Second tergite coriaceous (Figs <xref ref-type="fig" rid="F4">23</xref>, <xref ref-type="fig" rid="F4">24</xref>). Hind femur not strongly inflated, 4.0–4.1 times as long as wide</td><td rowspan="1" colspan="1">
                      <bold><italic><tp:taxon-name><tp:taxon-name-part taxon-name-part-type="genus">Gnathochorisis</tp:taxon-name-part> <tp:taxon-name-part taxon-name-part-type="species">dentifer</tp:taxon-name-part></tp:taxon-name></italic> Thomson</bold>
                    </td></tr><tr><td rowspan="1" colspan="1">–</td><td rowspan="1" colspan="1">Metapleuron polished and impunctate (Figs <xref ref-type="fig" rid="F3">17</xref>, <xref ref-type="fig" rid="F5">27</xref>). Hind femur stout, 3.0–3.8 times as long as high</td><td rowspan="1" colspan="1">
                      <bold>3</bold>
                    </td></tr><tr><td rowspan="1" colspan="1">3</td><td rowspan="1" colspan="1">Second tergite coriaceous, without longitudinal striae (Fig. <xref ref-type="fig" rid="F3">18</xref>). Female frontal orbits with yellow or pale marks (Fig. <xref ref-type="fig" rid="F3">15</xref>); notauli developed only in anterior third of mesoscutum. Hind femur 3.5–3.8 times as long as high</td><td rowspan="1" colspan="1">
                      <bold><italic><tp:taxon-name><tp:taxon-name-part taxon-name-part-type="genus">Gnathochorisis</tp:taxon-name-part> <tp:taxon-name-part taxon-name-part-type="species">crassulus</tp:taxon-name-part></tp:taxon-name></italic> Thomson</bold>
                    </td></tr><tr><td rowspan="1" colspan="1">–</td><td rowspan="1" colspan="1">Second tergite polished, longitudinally striate (Fig. <xref ref-type="fig" rid="F2">12</xref>). Female frontal orbits fuscous (Fig. <xref ref-type="fig" rid="F2">8</xref>); notauli well developed, meeting in the centre of mesoscutum (Fig. <xref ref-type="fig" rid="F2">9</xref>). Hind femur inflated, 3.0 times as long as wide</td><td rowspan="1" colspan="1">
                      <bold><italic><tp:taxon-name><tp:taxon-name-part taxon-name-part-type="genus">Gnathochorisis</tp:taxon-name-part> <tp:taxon-name-part taxon-name-part-type="species">koreensis</tp:taxon-name-part></tp:taxon-name></italic> Humala &amp; Lee, sp. n.</bold>
                    </td></tr><tr><td rowspan="1" colspan="1">4</td><td rowspan="1" colspan="1">Female face at the level of antennal fossae 0.47 times as wide as head; face brown near antennal sockets (Fig. <xref ref-type="fig" rid="F5">26</xref>). Postocellar line equal to maximum diameter of the lateral ocellus. Hind coxa and femur yellow (Fig. <xref ref-type="fig" rid="F5">25</xref>). Second tergite with yellowish apical band (Fig. <xref ref-type="fig" rid="F5">29</xref>)</td><td rowspan="1" colspan="1">
                      <bold><italic><tp:taxon-name><tp:taxon-name-part taxon-name-part-type="genus">Gnathochorisis</tp:taxon-name-part> <tp:taxon-name-part taxon-name-part-type="species">flavipes</tp:taxon-name-part></tp:taxon-name></italic> Förster</bold>
                    </td></tr><tr><td rowspan="1" colspan="1">–</td><td rowspan="1" colspan="1">Female face at the level of antennal fossae 0.53 times as wide as head, face entirely black (Fig. <xref ref-type="fig" rid="F1">2</xref>). Postocellar line 1.3 times as long as maximum diameter of the lateral ocellus. Hind coxa and femur infuscate (Fig. <xref ref-type="fig" rid="F1">1</xref>). Second tergite entirely fuscous</td><td rowspan="1" colspan="1">
                      <bold><italic><tp:taxon-name><tp:taxon-name-part taxon-name-part-type="genus">Gnathochorisis</tp:taxon-name-part> <tp:taxon-name-part taxon-name-part-type="species">fuscipes</tp:taxon-name-part></tp:taxon-name></italic> Humala &amp; Lee, sp. n.</bold>
                    </td></tr></tbody></table></table-wrap><fig id="F1" position="float" orientation="portrait"><label>Figures 1–6.</label><caption><p>
          <italic><tp:taxon-name><tp:taxon-name-part taxon-name-part-type="genus">Gnathochorisis</tp:taxon-name-part> <tp:taxon-name-part taxon-name-part-type="species">fuscipes</tp:taxon-name-part></tp:taxon-name></italic> sp. n. (holotype, female); <bold>1</bold> Habitus, lateral view <bold>2</bold> Head and base of antenna, anterior view <bold>3</bold> Head and mesoscutum, dorsal view <bold>4</bold> Fore wing <bold>5</bold> Hind leg, lateral view <bold>6</bold> Metasoma basal tergites, dorsal view. Scale bars: 1.0 mm (<bold>1</bold>); 0.5 mm (<bold>5</bold>); 0.2 mm (<bold>2–4, 6</bold>).</p></caption><graphic xmlns:xlink="http://www.w3.org/1999/xlink" xlink:href="zookeys-562-085-g001.jpg" position="float" orientation="portrait" xlink:type="simple" id="oo_77301.jpg"/></fig><fig id="F2" position="float" orientation="portrait"><label>Figures 7–13.</label><caption><p>
          <italic><tp:taxon-name><tp:taxon-name-part taxon-name-part-type="genus">Gnathochorisis</tp:taxon-name-part> <tp:taxon-name-part taxon-name-part-type="species">koreensis</tp:taxon-name-part></tp:taxon-name></italic> sp. n. (holotype, female); <bold>7</bold> Habitus, lateral view <bold>8</bold> Head, anterior view <bold>9</bold> Head and mesoscutum, dorsal view <bold>10</bold> Propodeum, dorsal view <bold>11</bold> Wings <bold>12</bold> Metasoma, basal tergites, dorsal view <bold>13</bold> Hind femur, lateral view. Scale bars: 1.0 mm (<bold>7</bold>); 0.5 mm (<bold>5</bold>); 0.2 mm (<bold>8–10, 12, 13</bold>).</p></caption><graphic xmlns:xlink="http://www.w3.org/1999/xlink" xlink:href="zookeys-562-085-g002.jpg" position="float" orientation="portrait" xlink:type="simple" id="oo_77302.jpg"/></fig><fig id="F3" position="float" orientation="portrait"><label>Figures 14–18.</label><caption><p><italic><tp:taxon-name><tp:taxon-name-part taxon-name-part-type="genus">Gnathochorisis</tp:taxon-name-part> <tp:taxon-name-part taxon-name-part-type="species">crassulus</tp:taxon-name-part></tp:taxon-name></italic>; <bold>14</bold> Habitus, lateral view; <bold>15</bold> Head of female, anterior view <bold>16</bold> Fore wing <bold>17</bold> Metapleuron, lateral view <bold>18</bold> Metasoma, first and second tergites, dorsolateral view. Scale bars: 1 mm (<bold>14</bold>); 0.5 mm (<bold>16</bold>); 0.2 mm (<bold>15, 17, 18</bold>).</p></caption><graphic xmlns:xlink="http://www.w3.org/1999/xlink" xlink:href="zookeys-562-085-g003.jpg" position="float" orientation="portrait" xlink:type="simple" id="oo_77303.jpg"/></fig><fig id="F4" position="float" orientation="portrait"><label>Figures 19–24.</label><caption><p><italic><tp:taxon-name><tp:taxon-name-part taxon-name-part-type="genus">Gnathochorisis</tp:taxon-name-part> <tp:taxon-name-part taxon-name-part-type="species">dentifer</tp:taxon-name-part></tp:taxon-name></italic>; <bold>19</bold> Habitus, lateral view <bold>20</bold> Head of female, anterior view <bold>21</bold> Areolet of fore wing <bold>22</bold> Metapleuron, lateral view <bold>23</bold> Metasoma, second tergite, lateral view; <bold>24</bold> Metasoma, second to fourth tergites, dorsal view. Scale bars: 1 mm (<bold>19</bold>); 0.5 mm (<bold>21</bold>); 0.2 mm (<bold>20, 22–24</bold>).</p></caption><graphic xmlns:xlink="http://www.w3.org/1999/xlink" xlink:href="zookeys-562-085-g004.jpg" position="float" orientation="portrait" xlink:type="simple" id="oo_77304.jpg"/></fig><fig id="F5" position="float" orientation="portrait"><label>Figures 25–29.</label><caption><p>
          <italic><tp:taxon-name><tp:taxon-name-part taxon-name-part-type="genus">Gnathochorisis</tp:taxon-name-part> <tp:taxon-name-part taxon-name-part-type="species">flavipes</tp:taxon-name-part></tp:taxon-name></italic>; <bold>25</bold> Habitus, lateral view <bold>26</bold> Head of female, anterior view <bold>27</bold> Metapleuron, lateral view <bold>28</bold> Wings <bold>29</bold> Metasoma, second tergite, lateral view. Scale bars: 1 mm (<bold>25</bold>); 0.5 mm (<bold>28</bold>); 0.2 mm (<bold>26, 27, 29</bold>).</p></caption><graphic xmlns:xlink="http://www.w3.org/1999/xlink" xlink:href="zookeys-562-085-g005.jpg" position="float" orientation="portrait" xlink:type="simple" id="oo_77305.jpg"/></fig></tp:treatment-sec><ref-list><ref id="B44"><mixed-citation xmlns:xlink="http://www.w3.org/1999/xlink" xlink:type="simple">
          <person-group><name name-style="western"><surname>Yu</surname><given-names>DSK</given-names></name><name name-style="western"><surname>van Achterberg</surname><given-names>C</given-names></name><name name-style="western"><surname>Horstmann</surname><given-names>K</given-names></name></person-group> (<year>2012</year>) <source>Taxapad 2012, <tp:taxon-name><tp:taxon-name-part taxon-name-part-type="superfamily">Ichneumonoidea</tp:taxon-name-part></tp:taxon-name> 2011. Database on flash-drive</source>. <publisher-loc>Ottawa, Ontario, Canada</publisher-loc>.</mixed-citation></ref><ref id="B12"><mixed-citation xmlns:xlink="http://www.w3.org/1999/xlink" xlink:type="simple">
          <person-group><name name-style="western"><surname>Dasch</surname><given-names>CE</given-names></name></person-group> (<year>1992</year>) <article-title>The Ichneumon-flies of America North of Mexico: Part 12. Subfamilies <tp:taxon-name><tp:taxon-name-part taxon-name-part-type="subfamily">Microleptinae</tp:taxon-name-part></tp:taxon-name>, <tp:taxon-name><tp:taxon-name-part taxon-name-part-type="subfamily">Helictinae</tp:taxon-name-part></tp:taxon-name>, <tp:taxon-name><tp:taxon-name-part taxon-name-part-type="subfamily">Cylloceriinae</tp:taxon-name-part></tp:taxon-name> and <tp:taxon-name><tp:taxon-name-part taxon-name-part-type="subfamily">Oxytorinae</tp:taxon-name-part></tp:taxon-name> (<tp:taxon-name><tp:taxon-name-part taxon-name-part-type="order">Hymenoptera</tp:taxon-name-part></tp:taxon-name>: <tp:taxon-name><tp:taxon-name-part taxon-name-part-type="family">Ichneumonidae</tp:taxon-name-part></tp:taxon-name>).</article-title> <source>Memoirs of the American Entomological Institute</source> <volume>52</volume>: <fpage>1</fpage>–<lpage>470</lpage>.</mixed-citation></ref><ref id="B22"><mixed-citation xmlns:xlink="http://www.w3.org/1999/xlink" xlink:type="simple">
          <person-group><name name-style="western"><surname>Humala</surname><given-names>AE</given-names></name><name name-style="western"><surname>Ruíz-Cancino</surname><given-names>E</given-names></name><name name-style="western"><surname>Coronado-Blanco</surname><given-names>JM</given-names></name></person-group> (<year>2011</year>) <article-title><tp:taxon-name><tp:taxon-name-part taxon-name-part-type="subfamily">Orthocentrinae</tp:taxon-name-part></tp:taxon-name> (<tp:taxon-name><tp:taxon-name-part taxon-name-part-type="order">Hymenoptera</tp:taxon-name-part></tp:taxon-name>: <tp:taxon-name><tp:taxon-name-part taxon-name-part-type="family">Ichneumonidae</tp:taxon-name-part></tp:taxon-name>) nuevos y poco conocidos de México.</article-title> <source>Memorias 21 y 22 Encuentro Nacional de Investigación Científica y Tecnológica del Golfo de México</source> (<conf-date>May 2011</conf-date>, <conf-loc>Tampico, Tamaulipas, México</conf-loc>): <fpage>196</fpage>–<lpage>200</lpage>.</mixed-citation></ref><ref id="B16"><mixed-citation xmlns:xlink="http://www.w3.org/1999/xlink" xlink:type="simple">
          <person-group><name name-style="western"><surname>Gauld</surname><given-names>ID</given-names></name></person-group> (<year>1984</year>) <article-title>An introduction to the <tp:taxon-name><tp:taxon-name-part taxon-name-part-type="family">Ichneumonidae</tp:taxon-name-part></tp:taxon-name> of Australia.</article-title> <source>Bulletin of the British Museum (Natural History)</source> <volume>895</volume>: <fpage>1</fpage>–<lpage>413</lpage>.</mixed-citation></ref><ref id="B39"><mixed-citation xmlns:xlink="http://www.w3.org/1999/xlink" xlink:type="simple">
          <person-group><name name-style="western"><surname>Veijalainen</surname><given-names>A</given-names></name><name name-style="western"><surname>Wahlberg</surname><given-names>N</given-names></name><name name-style="western"><surname>Broad</surname><given-names>GR</given-names></name><name name-style="western"><surname>Erwin</surname><given-names>TL</given-names></name><name name-style="western"><surname>Longino</surname><given-names>JT</given-names></name><name name-style="western"><surname>Sääksjärvi</surname><given-names>IE</given-names></name></person-group> (<year>2012</year>) <article-title>Unprecedented ichneumonid parasitoid wasp diversity in tropical forests.</article-title> <source>Proceedings of the Royal Society of London</source>, <series>Series B (Biological Sciences)</series> <volume>279</volume>: <fpage>4694</fpage>–<lpage>4698</lpage>. doi: <ext-link xlink:type="simple" ext-link-type="doi" xlink:href="10.1098/rspb.2012.1664">10.1098/rspb.2012.1664</ext-link></mixed-citation></ref><ref id="B20"><mixed-citation xmlns:xlink="http://www.w3.org/1999/xlink" xlink:type="simple">
          <person-group><name name-style="western"><surname>Humala</surname><given-names>AE</given-names></name></person-group> (<year>2003</year>) <source>The ichneumonid wasps in the fauna of Russia and adjacent countries. Subfamilies <tp:taxon-name><tp:taxon-name-part taxon-name-part-type="subfamily">Microleptinae</tp:taxon-name-part></tp:taxon-name> and <tp:taxon-name><tp:taxon-name-part taxon-name-part-type="subfamily">Oxytorinae</tp:taxon-name-part></tp:taxon-name> (<tp:taxon-name><tp:taxon-name-part taxon-name-part-type="order">Hymenoptera</tp:taxon-name-part></tp:taxon-name>, <tp:taxon-name><tp:taxon-name-part taxon-name-part-type="family">Ichneumonidae</tp:taxon-name-part></tp:taxon-name>).</source> <publisher-name>Nauka</publisher-name>, <publisher-loc>Moscow</publisher-loc>, <size units="page">175 pp</size>. <comment>[In Russian]</comment></mixed-citation></ref></ref-list></tp:taxon-treatment>
