# Supplementary material for: A review of the genera Gnathochorisis Förster and Symplecis Förster of South Korea, with notes on Korean orthocentrines (Hymenoptera, Ichneumonidae, Orthocentrinae)
Source: Zookeys. 2016 Feb 10;(562):85–104. doi: 10.3897/zookeys.562.7303 (PMC4768469; doi:10.3897/zookeys.562.7303)
Supplement: XML Treatment for Gnathochorisis fuscipes [file zookeys.562.7303-treatment2.xml]

<!DOCTYPE tp:taxon-treatment
  PUBLIC "-//TaxonX//DTD Taxonomic Treatment Publishing DTD v0 20100105//EN" "tax-treatment-NSO.dtd">
<tp:taxon-treatment xmlns:tp="http://www.plazi.org/taxpub"><tp:treatment-meta><kwd-group><label>Taxon classification</label><kwd><named-content content-type="kingdom">Animalia</named-content></kwd><kwd><named-content content-type="order">Hymenoptera</named-content></kwd><kwd><named-content content-type="family">Ichneumonidae</named-content></kwd></kwd-group><mixed-citation publication-type="journal"><person-group><name><surname>Humala</surname><given-names>Andrei E.</given-names></name><name><surname>Choi</surname><given-names>Jin-Kyung</given-names></name><name><surname>Lee</surname><given-names>Jong-Wook</given-names></name></person-group><article-title>A review of the genera <italic><tp:taxon-name><tp:taxon-name-part taxon-name-part-type="genus">Gnathochorisis</tp:taxon-name-part></tp:taxon-name></italic> Förster and <italic><tp:taxon-name><tp:taxon-name-part taxon-name-part-type="genus">Symplecis</tp:taxon-name-part></tp:taxon-name></italic> Förster of South Korea, with notes on Korean orthocentrines (<tp:taxon-name><tp:taxon-name-part taxon-name-part-type="order">Hymenoptera</tp:taxon-name-part></tp:taxon-name>, <tp:taxon-name><tp:taxon-name-part taxon-name-part-type="family">Ichneumonidae</tp:taxon-name-part></tp:taxon-name>, <tp:taxon-name><tp:taxon-name-part taxon-name-part-type="subfamily">Orthocentrinae</tp:taxon-name-part></tp:taxon-name>)</article-title><source>Zookeys</source><day>10</day><month>2</month><year>2016</year><volume>2016</volume><issue>562</issue><fpage>85</fpage><lpage>104</lpage><pub-id pub-id-type="doi">10.3897/zookeys.562.7303</pub-id></mixed-citation></tp:treatment-meta><tp:nomenclature><tp:taxon-name>
              <tp:taxon-name-part taxon-name-part-type="genus">Gnathochorisis</tp:taxon-name-part>
              <tp:taxon-name-part taxon-name-part-type="species">fuscipes</tp:taxon-name-part>
              <object-id xmlns:xlink="http://www.w3.org/1999/xlink" content-type="zoobank" xlink:type="simple">http://zoobank.org/C11D8868-47AF-4B82-B629-859C4B334027</object-id>
            </tp:taxon-name><tp:taxon-authority>Humala &amp; Lee</tp:taxon-authority><tp:taxon-status xmlns:xlink="http://www.w3.org/1999/xlink" xlink:type="simple">sp. n.</tp:taxon-status><xref ref-type="fig" rid="F1">Figs 1–6</xref></tp:nomenclature><tp:treatment-sec sec-type="Diagnosis"><title>Diagnosis.</title><p>Closely allied to <italic><tp:taxon-name><tp:taxon-name-part taxon-name-part-type="genus">Gnathochorisis</tp:taxon-name-part> <tp:taxon-name-part taxon-name-part-type="species">flavipes</tp:taxon-name-part></tp:taxon-name></italic> Grav. but differs by its wider and matt face, more matt and rough sculpture of the mesoscutum, the slenderer first and second tergites of metasoma; the absence of light apical bands on tergites 2–3, the presence of sclerotized area on second sternite, the stouter flagellomeres, the fuscous hind coxa, and the hind tibia infuscate apically and in apical third. Separable from other known Palaearctic <italic><tp:taxon-name><tp:taxon-name-part taxon-name-part-type="genus">Gnathochorisis</tp:taxon-name-part></tp:taxon-name></italic> species by the absence of a closed areolet in the fore wing.</p></tp:treatment-sec><tp:treatment-sec sec-type="Description"><title>Description.</title><p><bold>Female</bold> (holotype). Fore wing length 3.8 mm.</p><!--PageBreak--><p>
              <bold><italic>Head</italic>.</bold> 1.1 times as wide as high; frons nearly polished with weak microsculpture; face polished with sparse and fine punctures, at the level of antennal fossae 0.5 times as wide as head (Fig. <xref ref-type="fig" rid="F1">2</xref>). Inner eye orbits slightly divergent ventrally. Clypeus weakly separated from face, approximately 1.9 times as wide as high, edge of clypeus convex; malar space 1.8 times as long as mandible basal width, with subocular sulcus; maxillary palp reaching beyond fore coxa. In dorsal view, head posteriorly deeply concave; occipital carina complete; temples short; ocular-ocellar line 1.3 times as long as maximum diameter of lateral ocellus, equal to postocellar line (Fig. <xref ref-type="fig" rid="F1">3</xref>). Antenna moderately long, with 21 flagellomeres, basal flagellomere 3.9 times and second flagellomere 3.0 times as long as wide.</p><p>
              <bold><italic>Mesosoma</italic>.</bold> 1.4 times as long as high. Mesoscutum matt with short adpressed dense setae; notauli well developed, meeting in the centre of mesoscutum (Fig. <xref ref-type="fig" rid="F1">3</xref>); epicnemial carina complete; in profile, scutellum somewhat high, without lateral carinae. Propodeum polished with sparse setae; anterior transverse carina strongly raised; area superomedia transverse, costula present; rounded apophyses of propodeum resulting from crossing lateral longitudinal and posterior transverse carinae developed. Spiracle of moderate size. Most of metapleuron polished with small coriaceous area near base of hind coxa. Fore wing without areolet, with 2rs-m shorter than second abscissa of 1m-cu (Fig. <xref ref-type="fig" rid="F1">4</xref>); cu-a inclivous, slightly postfurcal. Hind wing with first abscissa of Cu1 inclivous, 2 times as long as cu-a, distal abscissa of Cu1 present. Hind leg stout, coxa and femur polished, tibia and tarsus coriaceous, hind femur inflated, 3.2 times as long as high (Fig. <xref ref-type="fig" rid="F1">5</xref>). Hind tibia 4.8 times as long as its maximum width, with spine-like setae; hind basitarsus 0.4 times as long as hind tibia.</p><p>
              <bold><italic>Metasoma</italic>.</bold> First metasomal segment moderately arched, 2.2 times as long as its posterior width, polished, with dorsal longitudinal carina strong; postpetiole longitudinally striate. Spiracle at 0.65, sternite at 0.55 of tergite 1 length. Second tergite 0.85 times as long as its posterior width, with small thyridium basally; polished with longitudinal striae, restricted by transverse groove at apical 0.25 (Fig. <xref ref-type="fig" rid="F1">6</xref>). Remainder tergites polished, metasoma somewhat compressed laterally from tergite 3. Ovipositor upcurved, approximately as long as first metasomal segment, tip with blunt subapical dorsal notch.</p><p>
              <bold>Colour.</bold> Fuscous. Clypeus, mandible, palpi, tegula, corners of pronotum, wings bases, antenna ventrally, except for brownish flagellomeres in apical 1/3 of flagellum, pale yellow. Legs basically light brown, hind coxa dark brown basally, hind tibia somewhat darkened basally and apically, fore and middle coxae and all trochanters pale yellow. Metasoma from apical third of tergite 3 brown. Wings hyaline, veins and pterostigma brown.</p><p>
              <bold>Male.</bold> Unknown.</p></tp:treatment-sec><tp:treatment-sec sec-type="Etymology"><title>Etymology.</title><p>Named after the fuscous hind legs.</p></tp:treatment-sec><tp:treatment-sec sec-type="material"><title>Material examined.</title><p>Holotype: female (<abbrev xmlns:xlink="http://www.w3.org/1999/xlink" content-type="institution" xlink:title="Animal Systematic Laboratory of Yeungnam University" xlink:type="simple">YNU</abbrev>), Korea: <abbrev xmlns:xlink="http://www.w3.org/1999/xlink" xlink:title="Gangwon-do" xlink:type="simple">GW</abbrev>, Wonju-si, Socho-myeon, Hakgong-ri, Chiaksan National Park, <named-content xmlns:xlink="http://www.w3.org/1999/xlink" content-type="dwc:verbatimCoordinates" xlink:type="simple">37°22'18"N, 128°03'1.84"E</named-content>, Malaise trap, 9–20 June 2013 (J.W. Lee)</p></tp:treatment-sec><tp:treatment-sec sec-type="Distribution"><title>Distribution.</title><p>South Korea (<abbrev xmlns:xlink="http://www.w3.org/1999/xlink" xlink:title="Gangwon-do" xlink:type="simple">GW</abbrev>).</p><!--PageBreak--></tp:treatment-sec><tp:treatment-sec><!--Section generated to contain objects referenced in tp:taxon-treatment.--><fig id="F1" position="float" orientation="portrait"><label>Figures 1–6.</label><caption><p>
          <italic><tp:taxon-name><tp:taxon-name-part taxon-name-part-type="genus">Gnathochorisis</tp:taxon-name-part> <tp:taxon-name-part taxon-name-part-type="species">fuscipes</tp:taxon-name-part></tp:taxon-name></italic> sp. n. (holotype, female); <bold>1</bold> Habitus, lateral view <bold>2</bold> Head and base of antenna, anterior view <bold>3</bold> Head and mesoscutum, dorsal view <bold>4</bold> Fore wing <bold>5</bold> Hind leg, lateral view <bold>6</bold> Metasoma basal tergites, dorsal view. Scale bars: 1.0 mm (<bold>1</bold>); 0.5 mm (<bold>5</bold>); 0.2 mm (<bold>2–4, 6</bold>).</p></caption><graphic xmlns:xlink="http://www.w3.org/1999/xlink" xlink:href="zookeys-562-085-g001.jpg" position="float" orientation="portrait" xlink:type="simple" id="oo_77301.jpg"/></fig></tp:treatment-sec></tp:taxon-treatment>
