# Supplementary material for: A review of the genera Gnathochorisis Förster and Symplecis Förster of South Korea, with notes on Korean orthocentrines (Hymenoptera, Ichneumonidae, Orthocentrinae)
Source: Zookeys. 2016 Feb 10;(562):85–104. doi: 10.3897/zookeys.562.7303 (PMC4768469; doi:10.3897/zookeys.562.7303)
Supplement: XML Treatment for Gnathochorisis koreensis [file zookeys.562.7303-treatment3.xml]

<!DOCTYPE tp:taxon-treatment
  PUBLIC "-//TaxonX//DTD Taxonomic Treatment Publishing DTD v0 20100105//EN" "tax-treatment-NSO.dtd">
<tp:taxon-treatment xmlns:tp="http://www.plazi.org/taxpub"><tp:treatment-meta><kwd-group><label>Taxon classification</label><kwd><named-content content-type="kingdom">Animalia</named-content></kwd><kwd><named-content content-type="order">Hymenoptera</named-content></kwd><kwd><named-content content-type="family">Ichneumonidae</named-content></kwd></kwd-group><mixed-citation publication-type="journal"><person-group><name><surname>Humala</surname><given-names>Andrei E.</given-names></name><name><surname>Choi</surname><given-names>Jin-Kyung</given-names></name><name><surname>Lee</surname><given-names>Jong-Wook</given-names></name></person-group><article-title>A review of the genera <italic><tp:taxon-name><tp:taxon-name-part taxon-name-part-type="genus">Gnathochorisis</tp:taxon-name-part></tp:taxon-name></italic> Förster and <italic><tp:taxon-name><tp:taxon-name-part taxon-name-part-type="genus">Symplecis</tp:taxon-name-part></tp:taxon-name></italic> Förster of South Korea, with notes on Korean orthocentrines (<tp:taxon-name><tp:taxon-name-part taxon-name-part-type="order">Hymenoptera</tp:taxon-name-part></tp:taxon-name>, <tp:taxon-name><tp:taxon-name-part taxon-name-part-type="family">Ichneumonidae</tp:taxon-name-part></tp:taxon-name>, <tp:taxon-name><tp:taxon-name-part taxon-name-part-type="subfamily">Orthocentrinae</tp:taxon-name-part></tp:taxon-name>)</article-title><source>Zookeys</source><day>10</day><month>2</month><year>2016</year><volume>2016</volume><issue>562</issue><fpage>85</fpage><lpage>104</lpage><pub-id pub-id-type="doi">10.3897/zookeys.562.7303</pub-id></mixed-citation></tp:treatment-meta><tp:nomenclature><tp:taxon-name>
              <tp:taxon-name-part taxon-name-part-type="genus">Gnathochorisis</tp:taxon-name-part>
              <tp:taxon-name-part taxon-name-part-type="species">koreensis</tp:taxon-name-part>
              <object-id xmlns:xlink="http://www.w3.org/1999/xlink" content-type="zoobank" xlink:type="simple">http://zoobank.org/49D8B9C9-43D8-4AC9-8800-07B01A46C488</object-id>
            </tp:taxon-name><tp:taxon-authority>Humala &amp; Lee</tp:taxon-authority><tp:taxon-status xmlns:xlink="http://www.w3.org/1999/xlink" xlink:type="simple">sp. n.</tp:taxon-status><xref ref-type="fig" rid="F2">Figs 7–13</xref><!--PageBreak--></tp:nomenclature><tp:treatment-sec sec-type="Diagnosis"><title>Diagnosis.</title><p>Fore wing with areolet. Metapleuron polished; notauli well developed, meeting in the centre of mesoscutum. Female frontal orbits fuscous. Second tergite polished, longitudinally striate. Hind femur inflated, 3.0 times as long as wide. From similar Palaearctic <italic><tp:taxon-name><tp:taxon-name-part taxon-name-part-type="genus">Gnathochorisis</tp:taxon-name-part> <tp:taxon-name-part taxon-name-part-type="species">flavipes</tp:taxon-name-part></tp:taxon-name></italic> Grav. it differs by the presence of closed areolet and the absence of light apical bands on tergites 2–3. Separable from other known Palaearctic <italic><tp:taxon-name><tp:taxon-name-part taxon-name-part-type="genus">Gnathochorisis</tp:taxon-name-part></tp:taxon-name></italic> species with closed areolet by the polished metapleuron, fine sculpture of mesoscutum, long notauli meeting in the centre of mesoscutum, narrow face, entirely fuscous and polished metasomal tergites with longitudinal striae on tergite 2. From the more closely allied <italic><tp:taxon-name><tp:taxon-name-part taxon-name-part-type="genus">Gnathochorisis</tp:taxon-name-part> <tp:taxon-name-part taxon-name-part-type="species">meridionator</tp:taxon-name-part></tp:taxon-name></italic> Aubert, reported from Russian Far East (<xref ref-type="bibr" rid="B21">Humala 2007</xref>), it differs by the wide and entirely fuscous face, strong, distinct notauli meeting in the centre of the mesoscutum, short metasomal tergites, infuscate hind coxae, and stouter antennae.</p></tp:treatment-sec><tp:treatment-sec sec-type="Description"><title>Description.</title><p>
              <bold>Female</bold> (holotype). Fore wing length 3.3 mm.</p><p>
              <bold><italic>Head</italic>.</bold> 1.2 times as wide as high; frons nearly polished with weak microsculpture; face polished, sparsely and finely punctate, at the level of antennal fossae 0.45 times as wide as head (Fig. <xref ref-type="fig" rid="F2">8</xref>); inner eye orbits subparallel. Clypeus weakly separated from face, approximately 1.8 times as wide as high, edge of clypeus convex; temples short; ocular-ocellar line 1.3 times as long as maximum diameter of lateral ocellus, postocellar line 0.8 times as long as maximum diameter of lateral ocellus (Fig. <xref ref-type="fig" rid="F2">9</xref>). Antenna moderately long, with 20 (21 in paratype) elongate flagellomeres; basal flagellomere 4.5 times and second flagellomere 3.6 times as high as wide.</p><p>
              <bold><italic>Mesosoma</italic>.</bold> 1.45 times as long as high. Mesoscutum convex, matt with short adpressed dense setae; epomia present; notauli well developed, meeting in centre of mesoscutum (Fig. <xref ref-type="fig" rid="F2">9</xref>); epicnemial carina complete; in profile scutellum somewhat high, with lateral carinae anteriorly. Most of mesopleuron and metapleuron polished. Propodeum polished with sparse setae; carinae complete and strong; area superomedia slightly transverse (Fig. <xref ref-type="fig" rid="F2">10</xref>); small propodeal apophyses present; spiracle small. Fore wing with areolet closed, small, short petiolate and slightly longer than high; 3rs-m shorter than 2rs-m (Fig. <xref ref-type="fig" rid="F2">11</xref>); cu-a inclivous, nearly interstitial. Hind wing with first abscissa of Cu1 inclivous, 2 times as long as cu-a, distal abscissa of Cu1 present but weakly pigmented. Hind leg stout, coxa and femur polished, tibia and tarsus coriaceous; femur inflated, 3.0 times as long as high (Fig. <xref ref-type="fig" rid="F2">12</xref>); tibia 4.8 times as long as maximum width subapically, with spine-like setae and dense fringe on apex well developed; hind basitarsus 0.35 times as long as hind tibia.</p><p>
              <bold><italic>Metasoma</italic>.</bold> First metasomal segment moderately arched, 2.1 times as long as its posterior width, dorsal longitudinal carina well developed; postpetiole polished, striate laterally; spiracle and end of sternite near middle of tergite length. Second tergite 0.85 times as long as its posterior width, polished with small thyridium basally and oblique longitudinal striae basally and laterally, whereas central and apical parts smooth <!--PageBreak-->(Fig. <xref ref-type="fig" rid="F2">13</xref>). Remaining tergites of metasoma polished, somewhat compressed laterally from tergite 3. Ovipositor upcurved, approximately 0.7 times as long as hind tibia.</p><p>
              <bold>Colour.</bold> Fuscous. Clypeus, mandible, tegula, wings bases, dorsal corner of pronotum, antenna ventrally yellow, palp whitish yellow. Legs mostly light brown, hind coxa reddish <!--PageBreak-->brown, darkened basally, hind femur gradually infuscate to apex, hind tibia somewhat darkened basally and apically. Metasoma fuscous; tergites 2–4 with reddish brown apical bands; thyridium reddish brown. Wings hyaline, veins and pterostigma brown.</p><p>
              <bold>Male.</bold> Unknown.</p></tp:treatment-sec><tp:treatment-sec sec-type="Etymology"><title>Etymology.</title><p>Named after the type locality, Korea.</p></tp:treatment-sec><tp:treatment-sec sec-type="material"><title>Material examined.</title><p>Holotype female (<abbrev xmlns:xlink="http://www.w3.org/1999/xlink" content-type="institution" xlink:title="Animal Systematic Laboratory of Yeungnam University" xlink:type="simple">YNU</abbrev>), Korea: <abbrev xmlns:xlink="http://www.w3.org/1999/xlink" xlink:title="Gyeongsangbuk-do" xlink:type="simple">GB</abbrev>, Mungyeong-si, Geaun-eup Wanjang-ri, Songnisan National Park, Beorimigijae, <named-content xmlns:xlink="http://www.w3.org/1999/xlink" content-type="dwc:verbatimCoordinates" xlink:type="simple">36°40'59"N, 127°57'07"E</named-content>, Malaise trap, 12 August–11 September 2013 (J.K. Choi). Paratype female (<abbrev xmlns:xlink="http://www.w3.org/1999/xlink" content-type="institution" xlink:title="Animal Systematic Laboratory of Yeungnam University" xlink:type="simple">YNU</abbrev>), Korea: <abbrev xmlns:xlink="http://www.w3.org/1999/xlink" xlink:title="Gyeonggi-do" xlink:type="simple">GG</abbrev>, Kwangju-si, Docheong-myeon Mt. Taehwasan, Malaise trap, 15–25 June 2008 (J.K. Choi)</p></tp:treatment-sec><tp:treatment-sec sec-type="Distribution"><title>Distribution.</title><p>South Korea (<abbrev xmlns:xlink="http://www.w3.org/1999/xlink" xlink:title="Gyeonggi-do" xlink:type="simple">GG</abbrev>).</p></tp:treatment-sec><tp:treatment-sec><!--Section generated to contain objects referenced in tp:taxon-treatment.--><fig id="F2" position="float" orientation="portrait"><label>Figures 7–13.</label><caption><p>
          <italic><tp:taxon-name><tp:taxon-name-part taxon-name-part-type="genus">Gnathochorisis</tp:taxon-name-part> <tp:taxon-name-part taxon-name-part-type="species">koreensis</tp:taxon-name-part></tp:taxon-name></italic> sp. n. (holotype, female); <bold>7</bold> Habitus, lateral view <bold>8</bold> Head, anterior view <bold>9</bold> Head and mesoscutum, dorsal view <bold>10</bold> Propodeum, dorsal view <bold>11</bold> Wings <bold>12</bold> Metasoma, basal tergites, dorsal view <bold>13</bold> Hind femur, lateral view. Scale bars: 1.0 mm (<bold>7</bold>); 0.5 mm (<bold>5</bold>); 0.2 mm (<bold>8–10, 12, 13</bold>).</p></caption><graphic xmlns:xlink="http://www.w3.org/1999/xlink" xlink:href="zookeys-562-085-g002.jpg" position="float" orientation="portrait" xlink:type="simple" id="oo_77302.jpg"/></fig></tp:treatment-sec><ref-list><ref id="B21"><mixed-citation xmlns:xlink="http://www.w3.org/1999/xlink" xlink:type="simple">
          <person-group><name name-style="western"><surname>Humala</surname><given-names>AE</given-names></name></person-group> (<year>2007</year>) <article-title>Subfamily <tp:taxon-name><tp:taxon-name-part taxon-name-part-type="subfamily">Orthocentrinae</tp:taxon-name-part></tp:taxon-name>.</article-title> In: <person-group><name name-style="western"><surname>Lelej</surname><given-names>AS</given-names></name></person-group> (<role>Ed.</role>) <source>Keys to the Insects of the Russian Far East</source>, <volume>Vol. 4</volume>. <publisher-name>Dal’nauka</publisher-name>, <publisher-loc>Vladivostok</publisher-loc>, <fpage>680</fpage>–<lpage>718</lpage>. <comment>[In Russian]</comment></mixed-citation></ref></ref-list></tp:taxon-treatment>
