# Supplementary material for: A review of the genera Gnathochorisis Förster and Symplecis Förster of South Korea, with notes on Korean orthocentrines (Hymenoptera, Ichneumonidae, Orthocentrinae)
Source: Zookeys. 2016 Feb 10;(562):85–104. doi: 10.3897/zookeys.562.7303 (PMC4768469; doi:10.3897/zookeys.562.7303)
Supplement: XML Treatment for Gnathochorisis crassulus [file zookeys.562.7303-treatment4.xml]

<!DOCTYPE tp:taxon-treatment
  PUBLIC "-//TaxonX//DTD Taxonomic Treatment Publishing DTD v0 20100105//EN" "tax-treatment-NSO.dtd">
<tp:taxon-treatment xmlns:tp="http://www.plazi.org/taxpub"><tp:treatment-meta><kwd-group><label>Taxon classification</label><kwd><named-content content-type="kingdom">Animalia</named-content></kwd><kwd><named-content content-type="order">Hymenoptera</named-content></kwd><kwd><named-content content-type="family">Ichneumonidae</named-content></kwd></kwd-group><mixed-citation publication-type="journal"><person-group><name><surname>Humala</surname><given-names>Andrei E.</given-names></name><name><surname>Choi</surname><given-names>Jin-Kyung</given-names></name><name><surname>Lee</surname><given-names>Jong-Wook</given-names></name></person-group><article-title>A review of the genera <italic><tp:taxon-name><tp:taxon-name-part taxon-name-part-type="genus">Gnathochorisis</tp:taxon-name-part></tp:taxon-name></italic> Förster and <italic><tp:taxon-name><tp:taxon-name-part taxon-name-part-type="genus">Symplecis</tp:taxon-name-part></tp:taxon-name></italic> Förster of South Korea, with notes on Korean orthocentrines (<tp:taxon-name><tp:taxon-name-part taxon-name-part-type="order">Hymenoptera</tp:taxon-name-part></tp:taxon-name>, <tp:taxon-name><tp:taxon-name-part taxon-name-part-type="family">Ichneumonidae</tp:taxon-name-part></tp:taxon-name>, <tp:taxon-name><tp:taxon-name-part taxon-name-part-type="subfamily">Orthocentrinae</tp:taxon-name-part></tp:taxon-name>)</article-title><source>Zookeys</source><day>10</day><month>2</month><year>2016</year><volume>2016</volume><issue>562</issue><fpage>85</fpage><lpage>104</lpage><pub-id pub-id-type="doi">10.3897/zookeys.562.7303</pub-id></mixed-citation></tp:treatment-meta><tp:nomenclature><tp:taxon-name>
              <tp:taxon-name-part taxon-name-part-type="genus">Gnathochorisis</tp:taxon-name-part>
              <tp:taxon-name-part taxon-name-part-type="species">crassulus</tp:taxon-name-part>
            </tp:taxon-name><tp:taxon-authority>(Thomson, 1888)</tp:taxon-authority><xref ref-type="fig" rid="F3">Figs 14–18</xref><tp:nomenclature-citation-list><tp:nomenclature-citation><tp:taxon-name><tp:taxon-name-part taxon-name-part-type="genus">Blapticus</tp:taxon-name-part> <tp:taxon-name-part taxon-name-part-type="species">crassulus</tp:taxon-name-part></tp:taxon-name><comment><xref ref-type="bibr" rid="B35">Thomson 1888</xref>; type depository: <abbrev xmlns:xlink="http://www.w3.org/1999/xlink" content-type="institution" xlink:title="Zoologiska Institutionen, Lund, Sweden" xlink:type="simple">ZI</abbrev>.</comment></tp:nomenclature-citation><tp:nomenclature-citation><tp:taxon-name><tp:taxon-name-part taxon-name-part-type="genus">Acroblapticus</tp:taxon-name-part> <tp:taxon-name-part taxon-name-part-type="species">crassulus</tp:taxon-name-part></tp:taxon-name><comment> Thomson (Schmiedeknecht, 1911).</comment></tp:nomenclature-citation><tp:nomenclature-citation><tp:taxon-name><tp:taxon-name-part taxon-name-part-type="genus">Gnathochorisis</tp:taxon-name-part> <tp:taxon-name-part taxon-name-part-type="species">crassulus</tp:taxon-name-part></tp:taxon-name><comment> Thomson (Aubert, 1966).</comment></tp:nomenclature-citation></tp:nomenclature-citation-list></tp:nomenclature><tp:treatment-sec sec-type="Diagnosis"><title>Diagnosis.</title><p>Inner eye orbits slightly divergent ventrally, face matt, finely punctate; antenna moderately long with 22–24 flagellomeres. Mesosoma finely and densely punctate on mesoscutum and mesosternum, polished on metapleuron. Propodeum polished, carinae complete and strong. Fore wing with areolet short petiolate, rectangular (Fig. <xref ref-type="fig" rid="F3">16</xref>). Hind femur stout, 3.5–3.8 times as long as high. First tergite with dorsolateral carina strong (Fig. <xref ref-type="fig" rid="F3">18</xref>); second tergite matt; ovipositor upcurved, 0.95 times as long as hind tibia. Fuscous; pale yellow on frontal orbits, malar space, clypeus, mandibles, palpi, scape and pedicel ventrally, tegula, wing bases, hind corner of pronotum, fore and middle coxae and all trochanters, apical margins of metasomal tergites 2–4. Male with yellow face, inner orbits and malar space; propleuron and lower mesopleuron yellowish.</p></tp:treatment-sec><tp:treatment-sec sec-type="material"><title>Material examined.</title><p>Korea: 1 female, <abbrev xmlns:xlink="http://www.w3.org/1999/xlink" xlink:title="Gangwon-do" xlink:type="simple">GW</abbrev>, Taebaek-si, Hyeol-dong, Yuilsa, <named-content xmlns:xlink="http://www.w3.org/1999/xlink" content-type="dwc:verbatimCoordinates" xlink:type="simple">37°06'N 128°26'E</named-content>, Malaise trap, 30 June 1991 (J.W. Lee).</p></tp:treatment-sec><tp:treatment-sec sec-type="Distribution"><title>Distribution.</title><p>Holarctic; in Palaearctic region it was reported from Europe, Siberia, Russian Far East (<xref ref-type="bibr" rid="B20">Humala 2003</xref>, <xref ref-type="bibr" rid="B21">2007</xref>), Japan (<xref ref-type="bibr" rid="B12">Dasch 1992</xref>; no data on the examined material was provided), and South Korea (new record).</p></tp:treatment-sec><tp:treatment-sec><!--Section generated to contain objects referenced in tp:taxon-treatment.--><fig id="F3" position="float" orientation="portrait"><label>Figures 14–18.</label><caption><p><italic><tp:taxon-name><tp:taxon-name-part taxon-name-part-type="genus">Gnathochorisis</tp:taxon-name-part> <tp:taxon-name-part taxon-name-part-type="species">crassulus</tp:taxon-name-part></tp:taxon-name></italic>; <bold>14</bold> Habitus, lateral view; <bold>15</bold> Head of female, anterior view <bold>16</bold> Fore wing <bold>17</bold> Metapleuron, lateral view <bold>18</bold> Metasoma, first and second tergites, dorsolateral view. Scale bars: 1 mm (<bold>14</bold>); 0.5 mm (<bold>16</bold>); 0.2 mm (<bold>15, 17, 18</bold>).</p></caption><graphic xmlns:xlink="http://www.w3.org/1999/xlink" xlink:href="zookeys-562-085-g003.jpg" position="float" orientation="portrait" xlink:type="simple" id="oo_77303.jpg"/></fig></tp:treatment-sec><ref-list><ref id="B35"><mixed-citation xmlns:xlink="http://www.w3.org/1999/xlink" xlink:type="simple">
          <person-group><name name-style="western"><surname>Thomson</surname><given-names>CG</given-names></name></person-group> (<year>1888</year>) <article-title>Försök till gruppering af slägtet <italic><tp:taxon-name><tp:taxon-name-part taxon-name-part-type="genus">Plectiscus</tp:taxon-name-part></tp:taxon-name></italic> (Grav.).</article-title> <source>Opuscula Entomologica, Lundensis</source> <volume>12</volume>: <fpage>1266</fpage>–<lpage>1318</lpage>.</mixed-citation></ref><ref id="B20"><mixed-citation xmlns:xlink="http://www.w3.org/1999/xlink" xlink:type="simple">
          <person-group><name name-style="western"><surname>Humala</surname><given-names>AE</given-names></name></person-group> (<year>2003</year>) <source>The ichneumonid wasps in the fauna of Russia and adjacent countries. Subfamilies <tp:taxon-name><tp:taxon-name-part taxon-name-part-type="subfamily">Microleptinae</tp:taxon-name-part></tp:taxon-name> and <tp:taxon-name><tp:taxon-name-part taxon-name-part-type="subfamily">Oxytorinae</tp:taxon-name-part></tp:taxon-name> (<tp:taxon-name><tp:taxon-name-part taxon-name-part-type="order">Hymenoptera</tp:taxon-name-part></tp:taxon-name>, <tp:taxon-name><tp:taxon-name-part taxon-name-part-type="family">Ichneumonidae</tp:taxon-name-part></tp:taxon-name>).</source> <publisher-name>Nauka</publisher-name>, <publisher-loc>Moscow</publisher-loc>, <size units="page">175 pp</size>. <comment>[In Russian]</comment></mixed-citation></ref><ref id="B21"><mixed-citation xmlns:xlink="http://www.w3.org/1999/xlink" xlink:type="simple">
          <person-group><name name-style="western"><surname>Humala</surname><given-names>AE</given-names></name></person-group> (<year>2007</year>) <article-title>Subfamily <tp:taxon-name><tp:taxon-name-part taxon-name-part-type="subfamily">Orthocentrinae</tp:taxon-name-part></tp:taxon-name>.</article-title> In: <person-group><name name-style="western"><surname>Lelej</surname><given-names>AS</given-names></name></person-group> (<role>Ed.</role>) <source>Keys to the Insects of the Russian Far East</source>, <volume>Vol. 4</volume>. <publisher-name>Dal’nauka</publisher-name>, <publisher-loc>Vladivostok</publisher-loc>, <fpage>680</fpage>–<lpage>718</lpage>. <comment>[In Russian]</comment></mixed-citation></ref><ref id="B12"><mixed-citation xmlns:xlink="http://www.w3.org/1999/xlink" xlink:type="simple">
          <person-group><name name-style="western"><surname>Dasch</surname><given-names>CE</given-names></name></person-group> (<year>1992</year>) <article-title>The Ichneumon-flies of America North of Mexico: Part 12. Subfamilies <tp:taxon-name><tp:taxon-name-part taxon-name-part-type="subfamily">Microleptinae</tp:taxon-name-part></tp:taxon-name>, <tp:taxon-name><tp:taxon-name-part taxon-name-part-type="subfamily">Helictinae</tp:taxon-name-part></tp:taxon-name>, <tp:taxon-name><tp:taxon-name-part taxon-name-part-type="subfamily">Cylloceriinae</tp:taxon-name-part></tp:taxon-name> and <tp:taxon-name><tp:taxon-name-part taxon-name-part-type="subfamily">Oxytorinae</tp:taxon-name-part></tp:taxon-name> (<tp:taxon-name><tp:taxon-name-part taxon-name-part-type="order">Hymenoptera</tp:taxon-name-part></tp:taxon-name>: <tp:taxon-name><tp:taxon-name-part taxon-name-part-type="family">Ichneumonidae</tp:taxon-name-part></tp:taxon-name>).</article-title> <source>Memoirs of the American Entomological Institute</source> <volume>52</volume>: <fpage>1</fpage>–<lpage>470</lpage>.</mixed-citation></ref></ref-list></tp:taxon-treatment>
