# Supplementary material for: A review of the genera Gnathochorisis Förster and Symplecis Förster of South Korea, with notes on Korean orthocentrines (Hymenoptera, Ichneumonidae, Orthocentrinae)
Source: Zookeys. 2016 Feb 10;(562):85–104. doi: 10.3897/zookeys.562.7303 (PMC4768469; doi:10.3897/zookeys.562.7303)
Supplement: XML Treatment for Gnathochorisis dentifer [file zookeys.562.7303-treatment5.xml]

<!DOCTYPE tp:taxon-treatment
  PUBLIC "-//TaxonX//DTD Taxonomic Treatment Publishing DTD v0 20100105//EN" "tax-treatment-NSO.dtd">
<tp:taxon-treatment xmlns:tp="http://www.plazi.org/taxpub"><tp:treatment-meta><kwd-group><label>Taxon classification</label><kwd><named-content content-type="kingdom">Animalia</named-content></kwd><kwd><named-content content-type="order">Hymenoptera</named-content></kwd><kwd><named-content content-type="family">Ichneumonidae</named-content></kwd></kwd-group><mixed-citation publication-type="journal"><person-group><name><surname>Humala</surname><given-names>Andrei E.</given-names></name><name><surname>Choi</surname><given-names>Jin-Kyung</given-names></name><name><surname>Lee</surname><given-names>Jong-Wook</given-names></name></person-group><article-title>A review of the genera <italic><tp:taxon-name><tp:taxon-name-part taxon-name-part-type="genus">Gnathochorisis</tp:taxon-name-part></tp:taxon-name></italic> Förster and <italic><tp:taxon-name><tp:taxon-name-part taxon-name-part-type="genus">Symplecis</tp:taxon-name-part></tp:taxon-name></italic> Förster of South Korea, with notes on Korean orthocentrines (<tp:taxon-name><tp:taxon-name-part taxon-name-part-type="order">Hymenoptera</tp:taxon-name-part></tp:taxon-name>, <tp:taxon-name><tp:taxon-name-part taxon-name-part-type="family">Ichneumonidae</tp:taxon-name-part></tp:taxon-name>, <tp:taxon-name><tp:taxon-name-part taxon-name-part-type="subfamily">Orthocentrinae</tp:taxon-name-part></tp:taxon-name>)</article-title><source>Zookeys</source><day>10</day><month>2</month><year>2016</year><volume>2016</volume><issue>562</issue><fpage>85</fpage><lpage>104</lpage><pub-id pub-id-type="doi">10.3897/zookeys.562.7303</pub-id></mixed-citation></tp:treatment-meta><tp:nomenclature><tp:taxon-name>
              <tp:taxon-name-part taxon-name-part-type="genus">Gnathochorisis</tp:taxon-name-part>
              <tp:taxon-name-part taxon-name-part-type="species">dentifer</tp:taxon-name-part>
            </tp:taxon-name><tp:taxon-authority>(Thomson, 1888)</tp:taxon-authority><xref ref-type="fig" rid="F4">Figs 19–24</xref><tp:nomenclature-citation-list><tp:nomenclature-citation><tp:taxon-name><tp:taxon-name-part taxon-name-part-type="genus">Blapticus</tp:taxon-name-part> <tp:taxon-name-part taxon-name-part-type="species">dentifer</tp:taxon-name-part></tp:taxon-name><comment><xref ref-type="bibr" rid="B35">Thomson 1888</xref>: 1288; type depository: <abbrev xmlns:xlink="http://www.w3.org/1999/xlink" content-type="institution" xlink:title="Zoologiska Institutionen, Lund, Sweden" xlink:type="simple">ZI</abbrev>.</comment></tp:nomenclature-citation><tp:nomenclature-citation><tp:taxon-name><tp:taxon-name-part taxon-name-part-type="genus">Acroblapticus</tp:taxon-name-part> <tp:taxon-name-part taxon-name-part-type="species">dentifer</tp:taxon-name-part></tp:taxon-name><comment> Thomson (Schmiedeknecht, 1911: 2174).</comment></tp:nomenclature-citation><tp:nomenclature-citation><tp:taxon-name><tp:taxon-name-part taxon-name-part-type="genus">Acroblapticus</tp:taxon-name-part> <tp:taxon-name-part taxon-name-part-type="species">debilis</tp:taxon-name-part></tp:taxon-name><comment><xref ref-type="bibr" rid="B33">Schmiedeknecht 1911</xref>: 2175; type depository: <abbrev xmlns:xlink="http://www.w3.org/1999/xlink" content-type="institution" xlink:title="Naturhistorisches Museum, Wien, Austria" xlink:type="simple">NM</abbrev>.</comment></tp:nomenclature-citation><tp:nomenclature-citation><tp:taxon-name><tp:taxon-name-part taxon-name-part-type="genus">Gnathochorisis</tp:taxon-name-part> <tp:taxon-name-part taxon-name-part-type="species">dentifer</tp:taxon-name-part></tp:taxon-name><comment> Thomson (<xref ref-type="bibr" rid="B2">Aubert 1966</xref>: 115–134).</comment></tp:nomenclature-citation></tp:nomenclature-citation-list></tp:nomenclature><tp:treatment-sec sec-type="Diagnosis"><title>Diagnosis.</title><p>Inner eye orbits slightly divergent ventrally, face lightly matt; antenna moderately long with 22–27 flagellomeres. Mesosoma finely and densely punctate on mesoscutum, coriaceous on metapleurum. Propodeum matt, carinae complete. Fore wing with areolet short petiolate, rectangular (Fig. <xref ref-type="fig" rid="F4">21</xref>). Hind femur stout, 4.0–4.15 <!--PageBreak-->times as long as high. First tergite with dorsolateral carina strong; second tergite matt (Fig. <xref ref-type="fig" rid="F4">24</xref>); ovipositor 1.0–1.1 times as long as hind tibia. Fuscous, including frontal orbits; pale yellow on clypeus, mandibles, palpi, scape and pedicel ventrally, tegula, wing bases, hind corner of pronotum, fore and middle coxae and all trochanters. Rufous on rest of fore and middle legs, apical margins of metasomal tergites 2–4, and basal margins on tergites 3–6. Male with yellow face, inner orbits and malar space.</p><!--PageBreak--></tp:treatment-sec><tp:treatment-sec sec-type="material"><title>Material examined.</title><p>Korea: 1 female, <abbrev xmlns:xlink="http://www.w3.org/1999/xlink" xlink:title="Gangwon-do" xlink:type="simple">GW</abbrev>, Donghae-si, Samhwa-dong, Mureung Valley, <named-content xmlns:xlink="http://www.w3.org/1999/xlink" content-type="dwc:verbatimCoordinates" xlink:type="simple">37°27'N 129°01'E</named-content>, Malaise trap, 16 October–25 November 2005 (J.W. Lee) (<abbrev xmlns:xlink="http://www.w3.org/1999/xlink" content-type="institution" xlink:title="Animal Systematic Laboratory of Yeungnam University" xlink:type="simple">YNU</abbrev>).</p></tp:treatment-sec><tp:treatment-sec sec-type="Distribution"><title>Distribution.</title><p>Holarctic; in Palaearctic region it was reported from Europe, Siberia, Russian Far East (<xref ref-type="bibr" rid="B20">Humala 2003</xref>, <xref ref-type="bibr" rid="B21">2007</xref>, etc.), Japan (<xref ref-type="bibr" rid="B12">Dasch 1992</xref>; no data on the examined material was provided), and South Korea (new record).</p></tp:treatment-sec><tp:treatment-sec><!--Section generated to contain objects referenced in tp:taxon-treatment.--><fig id="F4" position="float" orientation="portrait"><label>Figures 19–24.</label><caption><p><italic><tp:taxon-name><tp:taxon-name-part taxon-name-part-type="genus">Gnathochorisis</tp:taxon-name-part> <tp:taxon-name-part taxon-name-part-type="species">dentifer</tp:taxon-name-part></tp:taxon-name></italic>; <bold>19</bold> Habitus, lateral view <bold>20</bold> Head of female, anterior view <bold>21</bold> Areolet of fore wing <bold>22</bold> Metapleuron, lateral view <bold>23</bold> Metasoma, second tergite, lateral view; <bold>24</bold> Metasoma, second to fourth tergites, dorsal view. Scale bars: 1 mm (<bold>19</bold>); 0.5 mm (<bold>21</bold>); 0.2 mm (<bold>20, 22–24</bold>).</p></caption><graphic xmlns:xlink="http://www.w3.org/1999/xlink" xlink:href="zookeys-562-085-g004.jpg" position="float" orientation="portrait" xlink:type="simple" id="oo_77304.jpg"/></fig></tp:treatment-sec><ref-list><ref id="B35"><mixed-citation xmlns:xlink="http://www.w3.org/1999/xlink" xlink:type="simple">
          <person-group><name name-style="western"><surname>Thomson</surname><given-names>CG</given-names></name></person-group> (<year>1888</year>) <article-title>Försök till gruppering af slägtet <italic><tp:taxon-name><tp:taxon-name-part taxon-name-part-type="genus">Plectiscus</tp:taxon-name-part></tp:taxon-name></italic> (Grav.).</article-title> <source>Opuscula Entomologica, Lundensis</source> <volume>12</volume>: <fpage>1266</fpage>–<lpage>1318</lpage>.</mixed-citation></ref><ref id="B33"><mixed-citation xmlns:xlink="http://www.w3.org/1999/xlink" xlink:type="simple">
          <person-group><name name-style="western"><surname>Schmiedeknecht</surname><given-names>O</given-names></name></person-group> (<year>1911</year>) <source>Opuscula Ichneumonologica. Band. IV. <tp:taxon-name><tp:taxon-name-part taxon-name-part-type="subfamily">Ophioninae</tp:taxon-name-part></tp:taxon-name></source>. <publisher-name>Blankenburg i. Thur.</publisher-name>, <fpage>2161</fpage>–<lpage>2271</lpage>.</mixed-citation></ref><ref id="B2"><mixed-citation xmlns:xlink="http://www.w3.org/1999/xlink" xlink:type="simple">
          <person-group><name name-style="western"><surname>Aubert</surname><given-names>JF</given-names></name></person-group> (<year>1966</year>) <article-title>Liste d’identification No.6 (présentée par le service d’identification des Entomophages).</article-title> <source><tp:taxon-name><tp:taxon-name-part taxon-name-part-type="genus">Entomophaga</tp:taxon-name-part></tp:taxon-name></source> <volume>11</volume>(<issue>1</issue>): <fpage>115</fpage>–<lpage>134</lpage>.</mixed-citation></ref><ref id="B20"><mixed-citation xmlns:xlink="http://www.w3.org/1999/xlink" xlink:type="simple">
          <person-group><name name-style="western"><surname>Humala</surname><given-names>AE</given-names></name></person-group> (<year>2003</year>) <source>The ichneumonid wasps in the fauna of Russia and adjacent countries. Subfamilies <tp:taxon-name><tp:taxon-name-part taxon-name-part-type="subfamily">Microleptinae</tp:taxon-name-part></tp:taxon-name> and <tp:taxon-name><tp:taxon-name-part taxon-name-part-type="subfamily">Oxytorinae</tp:taxon-name-part></tp:taxon-name> (<tp:taxon-name><tp:taxon-name-part taxon-name-part-type="order">Hymenoptera</tp:taxon-name-part></tp:taxon-name>, <tp:taxon-name><tp:taxon-name-part taxon-name-part-type="family">Ichneumonidae</tp:taxon-name-part></tp:taxon-name>).</source> <publisher-name>Nauka</publisher-name>, <publisher-loc>Moscow</publisher-loc>, <size units="page">175 pp</size>. <comment>[In Russian]</comment></mixed-citation></ref><ref id="B21"><mixed-citation xmlns:xlink="http://www.w3.org/1999/xlink" xlink:type="simple">
          <person-group><name name-style="western"><surname>Humala</surname><given-names>AE</given-names></name></person-group> (<year>2007</year>) <article-title>Subfamily <tp:taxon-name><tp:taxon-name-part taxon-name-part-type="subfamily">Orthocentrinae</tp:taxon-name-part></tp:taxon-name>.</article-title> In: <person-group><name name-style="western"><surname>Lelej</surname><given-names>AS</given-names></name></person-group> (<role>Ed.</role>) <source>Keys to the Insects of the Russian Far East</source>, <volume>Vol. 4</volume>. <publisher-name>Dal’nauka</publisher-name>, <publisher-loc>Vladivostok</publisher-loc>, <fpage>680</fpage>–<lpage>718</lpage>. <comment>[In Russian]</comment></mixed-citation></ref><ref id="B12"><mixed-citation xmlns:xlink="http://www.w3.org/1999/xlink" xlink:type="simple">
          <person-group><name name-style="western"><surname>Dasch</surname><given-names>CE</given-names></name></person-group> (<year>1992</year>) <article-title>The Ichneumon-flies of America North of Mexico: Part 12. Subfamilies <tp:taxon-name><tp:taxon-name-part taxon-name-part-type="subfamily">Microleptinae</tp:taxon-name-part></tp:taxon-name>, <tp:taxon-name><tp:taxon-name-part taxon-name-part-type="subfamily">Helictinae</tp:taxon-name-part></tp:taxon-name>, <tp:taxon-name><tp:taxon-name-part taxon-name-part-type="subfamily">Cylloceriinae</tp:taxon-name-part></tp:taxon-name> and <tp:taxon-name><tp:taxon-name-part taxon-name-part-type="subfamily">Oxytorinae</tp:taxon-name-part></tp:taxon-name> (<tp:taxon-name><tp:taxon-name-part taxon-name-part-type="order">Hymenoptera</tp:taxon-name-part></tp:taxon-name>: <tp:taxon-name><tp:taxon-name-part taxon-name-part-type="family">Ichneumonidae</tp:taxon-name-part></tp:taxon-name>).</article-title> <source>Memoirs of the American Entomological Institute</source> <volume>52</volume>: <fpage>1</fpage>–<lpage>470</lpage>.</mixed-citation></ref></ref-list></tp:taxon-treatment>
