# Supplementary material for: A review of the genera Gnathochorisis Förster and Symplecis Förster of South Korea, with notes on Korean orthocentrines (Hymenoptera, Ichneumonidae, Orthocentrinae)
Source: Zookeys. 2016 Feb 10;(562):85–104. doi: 10.3897/zookeys.562.7303 (PMC4768469; doi:10.3897/zookeys.562.7303)
Supplement: XML Treatment for Gnathochorisis flavipes [file zookeys.562.7303-treatment6.xml]

<!DOCTYPE tp:taxon-treatment
  PUBLIC "-//TaxonX//DTD Taxonomic Treatment Publishing DTD v0 20100105//EN" "tax-treatment-NSO.dtd">
<tp:taxon-treatment xmlns:tp="http://www.plazi.org/taxpub"><tp:treatment-meta><kwd-group><label>Taxon classification</label><kwd><named-content content-type="kingdom">Animalia</named-content></kwd><kwd><named-content content-type="order">Hymenoptera</named-content></kwd><kwd><named-content content-type="family">Ichneumonidae</named-content></kwd></kwd-group><mixed-citation publication-type="journal"><person-group><name><surname>Humala</surname><given-names>Andrei E.</given-names></name><name><surname>Choi</surname><given-names>Jin-Kyung</given-names></name><name><surname>Lee</surname><given-names>Jong-Wook</given-names></name></person-group><article-title>A review of the genera <italic><tp:taxon-name><tp:taxon-name-part taxon-name-part-type="genus">Gnathochorisis</tp:taxon-name-part></tp:taxon-name></italic> Förster and <italic><tp:taxon-name><tp:taxon-name-part taxon-name-part-type="genus">Symplecis</tp:taxon-name-part></tp:taxon-name></italic> Förster of South Korea, with notes on Korean orthocentrines (<tp:taxon-name><tp:taxon-name-part taxon-name-part-type="order">Hymenoptera</tp:taxon-name-part></tp:taxon-name>, <tp:taxon-name><tp:taxon-name-part taxon-name-part-type="family">Ichneumonidae</tp:taxon-name-part></tp:taxon-name>, <tp:taxon-name><tp:taxon-name-part taxon-name-part-type="subfamily">Orthocentrinae</tp:taxon-name-part></tp:taxon-name>)</article-title><source>Zookeys</source><day>10</day><month>2</month><year>2016</year><volume>2016</volume><issue>562</issue><fpage>85</fpage><lpage>104</lpage><pub-id pub-id-type="doi">10.3897/zookeys.562.7303</pub-id></mixed-citation></tp:treatment-meta><tp:nomenclature><tp:taxon-name>
              <tp:taxon-name-part taxon-name-part-type="genus">Gnathochorisis</tp:taxon-name-part>
              <tp:taxon-name-part taxon-name-part-type="species">flavipes</tp:taxon-name-part>
            </tp:taxon-name><tp:taxon-authority>Förster, 1871</tp:taxon-authority><xref ref-type="fig" rid="F5">Figs 25–29</xref><!--PageBreak--><tp:nomenclature-citation-list><tp:nomenclature-citation><tp:taxon-name><tp:taxon-name-part taxon-name-part-type="genus">Gnathochorisis</tp:taxon-name-part> <tp:taxon-name-part taxon-name-part-type="species">terebrata</tp:taxon-name-part></tp:taxon-name><comment><xref ref-type="bibr" rid="B34">Strand 1918</xref>: 159; type depository: <named-content xmlns:xlink="http://www.w3.org/1999/xlink" content-type="dwc:institutional_code" xlink:type="simple">DEI</named-content>.</comment></tp:nomenclature-citation><tp:nomenclature-citation><tp:taxon-name><tp:taxon-name-part taxon-name-part-type="genus">Gnathochorisis</tp:taxon-name-part> <tp:taxon-name-part taxon-name-part-type="species">flavipes</tp:taxon-name-part></tp:taxon-name><comment><xref ref-type="bibr" rid="B15">Förster 1871</xref>: 113.</comment></tp:nomenclature-citation><tp:nomenclature-citation><tp:taxon-name>
                  <tp:taxon-name-part taxon-name-part-type="genus">Blapticus</tp:taxon-name-part> (<tp:taxon-name-part taxon-name-part-type="subgenus">Gnathochorisis</tp:taxon-name-part>) <tp:taxon-name-part taxon-name-part-type="species">flavipes</tp:taxon-name-part></tp:taxon-name><comment> Förster (<xref ref-type="bibr" rid="B35">Thomson 1888</xref>: 1291).</comment></tp:nomenclature-citation><tp:nomenclature-citation><tp:taxon-name><tp:taxon-name-part taxon-name-part-type="genus">Gnathochorisis</tp:taxon-name-part> <tp:taxon-name-part taxon-name-part-type="species">flavipes</tp:taxon-name-part></tp:taxon-name><comment> Förster (<xref ref-type="bibr" rid="B33">Schmiedeknecht 1911</xref>: 2181).</comment></tp:nomenclature-citation></tp:nomenclature-citation-list></tp:nomenclature><tp:treatment-sec sec-type="Diagnosis"><title>Diagnosis.</title><p>Female face at the level of antennal fossae 0.47 times as wide as head; clypeus rather small, weakly separated from face by a groove, flattened; maxillary palp long, almost reaching middle coxae; malar space with distinct subocular sulcus; antenna moderately long with 20–21 flagellomeres. Mesosoma slightly matt and finely punctate on mesoscutum, polished on pronotum, mesopleuron and metapleuron (Fig. <xref ref-type="fig" rid="F5">27</xref>). Notaulus reaching centre of mesoscutum. Propodeum polished, carinae complete and strong, propodeal apophyses present; area superomedia transverse. Fore wing areolet absent (Fig. <xref ref-type="fig" rid="F5">28</xref>). Hind leg stout, femur 2.8–3.3 times as long as high; second tergite polished with distinct longitudinal striae (Fig. <xref ref-type="fig" rid="F5">29</xref>), apical margin polished; ovipositor 0.5–0.6 times as long as hind tibia. Fuscous, pale on clypeus, mandible, palpi, scape and pedicel ventrally, tegula, wing bases, hind corner of pronotum, fore and middle coxae and trochanters. Apical margins of metasomal tergites 2 and 3 and rest of legs yellowish-rufous. Female face brown, paler close to antennal sockets, male with face, inner eye orbits, scape, and malar space yellow.</p></tp:treatment-sec><tp:treatment-sec sec-type="material"><title>Material examined.</title><p>Korea: 2 females, <abbrev xmlns:xlink="http://www.w3.org/1999/xlink" xlink:title="Gangwon-do" xlink:type="simple">GW</abbrev>, Wonju-si, Socho-myeon, Hakgong-ri, Mt. Chiaksan, <named-content xmlns:xlink="http://www.w3.org/1999/xlink" content-type="dwc:verbatimCoordinates" xlink:type="simple">37°22'18"N, 128°03'1.84"E</named-content>, Malaise trap, 1–22 August 2013 (J.W. Lee); 2 females, <abbrev xmlns:xlink="http://www.w3.org/1999/xlink" xlink:title="Gangwon-do" xlink:type="simple">GW</abbrev>, Wonju-si, Heungeup-myeon, Maeji-ri, Yonsei Univ., 20 July–28 August 2013 (H.Y. Han); 1 female, <abbrev xmlns:xlink="http://www.w3.org/1999/xlink" xlink:title="Gangwon-do" xlink:type="simple">GW</abbrev>, Donghae-si, Samhwa-dong, Mureung Valley, <named-content xmlns:xlink="http://www.w3.org/1999/xlink" content-type="dwc:verbatimCoordinates" xlink:type="simple">37°27'52"N, 129°01'26"E</named-content>, Malaise trap, 5–18 August 2007 (J.W. Lee); 1 female, <abbrev xmlns:xlink="http://www.w3.org/1999/xlink" xlink:title="Gangwon-do" xlink:type="simple">GW</abbrev>, Donghae-si, Samhwa-dong, Mureung Valley, 10–20 September 2006 (J.W. Lee); 2 females, <abbrev xmlns:xlink="http://www.w3.org/1999/xlink" xlink:title="Chungcheongbuk-do" xlink:type="simple">CB</abbrev>, Chungju-si, Suanbo-myeon, Samun-ri, Woraksan National Park, <named-content xmlns:xlink="http://www.w3.org/1999/xlink" content-type="dwc:verbatimCoordinates" xlink:type="simple">35°49'46"N, 128°04'05"E</named-content>, 17 July–12 August 2013 (J.K. Choi); 1 female, <abbrev xmlns:xlink="http://www.w3.org/1999/xlink" xlink:title="Chungcheonnam-do" xlink:type="simple">CN</abbrev>, Seosan-si, Haemi-myeon, Daedok-ri, Hanseo Univ., 16 July–3 August 2013 (J.K. Kim); 1 female, <abbrev xmlns:xlink="http://www.w3.org/1999/xlink" xlink:title="Gyeongsangbuk-do" xlink:type="simple">GB</abbrev>, Cheongdo-gun, Unmun-myeon, Unmunsan, 6 June–1 July 2008 (J.W. Lee); 1 female, <abbrev xmlns:xlink="http://www.w3.org/1999/xlink" xlink:title="Gyeongsangnam-do" xlink:type="simple">GN</abbrev>, Jinju-si, Gajwa-dong, 11–18 November1987 (J.W. Lee); 1 female, <abbrev xmlns:xlink="http://www.w3.org/1999/xlink" xlink:title="Gyeongsangnam-do" xlink:type="simple">GN</abbrev>, Jinju-si, Gajwa-dong, 12–18 August 1989 (J.W. Lee).</p></tp:treatment-sec><tp:treatment-sec sec-type="Distribution"><title>Distribution.</title><p>Palaearctic; reported from Europe, Siberia and Russian Far East (Primorsky Terr.) (<xref ref-type="bibr" rid="B20">Humala 2003</xref>, <xref ref-type="bibr" rid="B21">2007</xref>) and South Korea (new record).</p></tp:treatment-sec><tp:treatment-sec sec-type="Biology"><title>Biology.</title><p>Reared from <italic><tp:taxon-name><tp:taxon-name-part taxon-name-part-type="genus">Neoempheria</tp:taxon-name-part> <tp:taxon-name-part taxon-name-part-type="species">striata</tp:taxon-name-part></tp:taxon-name></italic> Mg. (<tp:taxon-name><tp:taxon-name-part taxon-name-part-type="family">Mycetophilidae</tp:taxon-name-part></tp:taxon-name>) (<xref ref-type="bibr" rid="B20">Humala 2003</xref>).</p><!--PageBreak--></tp:treatment-sec><tp:treatment-sec><!--Section generated to contain objects referenced in tp:taxon-treatment.--><fig id="F5" position="float" orientation="portrait"><label>Figures 25–29.</label><caption><p>
          <italic><tp:taxon-name><tp:taxon-name-part taxon-name-part-type="genus">Gnathochorisis</tp:taxon-name-part> <tp:taxon-name-part taxon-name-part-type="species">flavipes</tp:taxon-name-part></tp:taxon-name></italic>; <bold>25</bold> Habitus, lateral view <bold>26</bold> Head of female, anterior view <bold>27</bold> Metapleuron, lateral view <bold>28</bold> Wings <bold>29</bold> Metasoma, second tergite, lateral view. Scale bars: 1 mm (<bold>25</bold>); 0.5 mm (<bold>28</bold>); 0.2 mm (<bold>26, 27, 29</bold>).</p></caption><graphic xmlns:xlink="http://www.w3.org/1999/xlink" xlink:href="zookeys-562-085-g005.jpg" position="float" orientation="portrait" xlink:type="simple" id="oo_77305.jpg"/></fig></tp:treatment-sec><ref-list><ref id="B34"><mixed-citation xmlns:xlink="http://www.w3.org/1999/xlink" xlink:type="simple">
          <person-group><name name-style="western"><surname>Strand</surname><given-names>E</given-names></name></person-group> (<year>1918</year>) <article-title>Über W. Horn’s litauische entomologische Kriegsausbeute 1916 (Schluss.) <tp:taxon-name><tp:taxon-name-part taxon-name-part-type="order">Hymenoptera</tp:taxon-name-part></tp:taxon-name>.</article-title> <source>Entomologische Mitteilungen</source> <volume>7</volume>: <fpage>149</fpage>–<lpage>160</lpage>.</mixed-citation></ref><ref id="B15"><mixed-citation xmlns:xlink="http://www.w3.org/1999/xlink" xlink:type="simple">
          <person-group><name name-style="western"><surname>Förster</surname><given-names>A</given-names></name></person-group> (<year>1871</year>) <article-title>Übersicht der Gattungen und Arten der Familie der Plectiscoiden.</article-title> <source>Verhandlungen des Naturhistorischen Vereins der Preussischen Rheinlande und Westfalens</source> <volume>28</volume>: <fpage>71</fpage>–<lpage>123</lpage>.</mixed-citation></ref><ref id="B35"><mixed-citation xmlns:xlink="http://www.w3.org/1999/xlink" xlink:type="simple">
          <person-group><name name-style="western"><surname>Thomson</surname><given-names>CG</given-names></name></person-group> (<year>1888</year>) <article-title>Försök till gruppering af slägtet <italic><tp:taxon-name><tp:taxon-name-part taxon-name-part-type="genus">Plectiscus</tp:taxon-name-part></tp:taxon-name></italic> (Grav.).</article-title> <source>Opuscula Entomologica, Lundensis</source> <volume>12</volume>: <fpage>1266</fpage>–<lpage>1318</lpage>.</mixed-citation></ref><ref id="B33"><mixed-citation xmlns:xlink="http://www.w3.org/1999/xlink" xlink:type="simple">
          <person-group><name name-style="western"><surname>Schmiedeknecht</surname><given-names>O</given-names></name></person-group> (<year>1911</year>) <source>Opuscula Ichneumonologica. Band. IV. <tp:taxon-name><tp:taxon-name-part taxon-name-part-type="subfamily">Ophioninae</tp:taxon-name-part></tp:taxon-name></source>. <publisher-name>Blankenburg i. Thur.</publisher-name>, <fpage>2161</fpage>–<lpage>2271</lpage>.</mixed-citation></ref><ref id="B20"><mixed-citation xmlns:xlink="http://www.w3.org/1999/xlink" xlink:type="simple">
          <person-group><name name-style="western"><surname>Humala</surname><given-names>AE</given-names></name></person-group> (<year>2003</year>) <source>The ichneumonid wasps in the fauna of Russia and adjacent countries. Subfamilies <tp:taxon-name><tp:taxon-name-part taxon-name-part-type="subfamily">Microleptinae</tp:taxon-name-part></tp:taxon-name> and <tp:taxon-name><tp:taxon-name-part taxon-name-part-type="subfamily">Oxytorinae</tp:taxon-name-part></tp:taxon-name> (<tp:taxon-name><tp:taxon-name-part taxon-name-part-type="order">Hymenoptera</tp:taxon-name-part></tp:taxon-name>, <tp:taxon-name><tp:taxon-name-part taxon-name-part-type="family">Ichneumonidae</tp:taxon-name-part></tp:taxon-name>).</source> <publisher-name>Nauka</publisher-name>, <publisher-loc>Moscow</publisher-loc>, <size units="page">175 pp</size>. <comment>[In Russian]</comment></mixed-citation></ref><ref id="B21"><mixed-citation xmlns:xlink="http://www.w3.org/1999/xlink" xlink:type="simple">
          <person-group><name name-style="western"><surname>Humala</surname><given-names>AE</given-names></name></person-group> (<year>2007</year>) <article-title>Subfamily <tp:taxon-name><tp:taxon-name-part taxon-name-part-type="subfamily">Orthocentrinae</tp:taxon-name-part></tp:taxon-name>.</article-title> In: <person-group><name name-style="western"><surname>Lelej</surname><given-names>AS</given-names></name></person-group> (<role>Ed.</role>) <source>Keys to the Insects of the Russian Far East</source>, <volume>Vol. 4</volume>. <publisher-name>Dal’nauka</publisher-name>, <publisher-loc>Vladivostok</publisher-loc>, <fpage>680</fpage>–<lpage>718</lpage>. <comment>[In Russian]</comment></mixed-citation></ref></ref-list></tp:taxon-treatment>
