# Supplementary material for: A review of the genera Gnathochorisis Förster and Symplecis Förster of South Korea, with notes on Korean orthocentrines (Hymenoptera, Ichneumonidae, Orthocentrinae)
Source: Zookeys. 2016 Feb 10;(562):85–104. doi: 10.3897/zookeys.562.7303 (PMC4768469; doi:10.3897/zookeys.562.7303)
Supplement: XML Treatment for Symplecis [file zookeys.562.7303-treatment7.xml]

<!DOCTYPE tp:taxon-treatment
  PUBLIC "-//TaxonX//DTD Taxonomic Treatment Publishing DTD v0 20100105//EN" "tax-treatment-NSO.dtd">
<tp:taxon-treatment xmlns:tp="http://www.plazi.org/taxpub"><tp:treatment-meta><kwd-group><label>Taxon classification</label><kwd><named-content content-type="kingdom">Animalia</named-content></kwd><kwd><named-content content-type="order">Hymenoptera</named-content></kwd><kwd><named-content content-type="family">Ichneumonidae</named-content></kwd></kwd-group><mixed-citation publication-type="journal"><person-group><name><surname>Humala</surname><given-names>Andrei E.</given-names></name><name><surname>Choi</surname><given-names>Jin-Kyung</given-names></name><name><surname>Lee</surname><given-names>Jong-Wook</given-names></name></person-group><article-title>A review of the genera <italic><tp:taxon-name><tp:taxon-name-part taxon-name-part-type="genus">Gnathochorisis</tp:taxon-name-part></tp:taxon-name></italic> Förster and <italic><tp:taxon-name><tp:taxon-name-part taxon-name-part-type="genus">Symplecis</tp:taxon-name-part></tp:taxon-name></italic> Förster of South Korea, with notes on Korean orthocentrines (<tp:taxon-name><tp:taxon-name-part taxon-name-part-type="order">Hymenoptera</tp:taxon-name-part></tp:taxon-name>, <tp:taxon-name><tp:taxon-name-part taxon-name-part-type="family">Ichneumonidae</tp:taxon-name-part></tp:taxon-name>, <tp:taxon-name><tp:taxon-name-part taxon-name-part-type="subfamily">Orthocentrinae</tp:taxon-name-part></tp:taxon-name>)</article-title><source>Zookeys</source><day>10</day><month>2</month><year>2016</year><volume>2016</volume><issue>562</issue><fpage>85</fpage><lpage>104</lpage><pub-id pub-id-type="doi">10.3897/zookeys.562.7303</pub-id></mixed-citation></tp:treatment-meta><tp:nomenclature><label>Genus</label><tp:taxon-name>
              <tp:taxon-name-part taxon-name-part-type="genus">Symplecis</tp:taxon-name-part>
            </tp:taxon-name><tp:taxon-authority>Förster, 1869</tp:taxon-authority><tp:nomenclature-citation-list><tp:nomenclature-citation><tp:taxon-name><tp:taxon-name-part taxon-name-part-type="genus">Symplecis</tp:taxon-name-part></tp:taxon-name><comment><xref ref-type="bibr" rid="B14">Förster 1869</xref>: 151. Type species: <italic><tp:taxon-name><tp:taxon-name-part taxon-name-part-type="genus">Symplecis</tp:taxon-name-part> <tp:taxon-name-part taxon-name-part-type="species">alpicola</tp:taxon-name-part></tp:taxon-name></italic> Förster, 1871: 119; <xref ref-type="bibr" rid="B35">Thomson 1888</xref>: 1285; <xref ref-type="bibr" rid="B33">Schmiedeknecht 1911</xref>: 2169.</comment></tp:nomenclature-citation><tp:nomenclature-citation><tp:taxon-name><tp:taxon-name-part taxon-name-part-type="genus">Blapticus</tp:taxon-name-part></tp:taxon-name><comment><xref ref-type="bibr" rid="B14">Förster 1869</xref>: 171. Type species: <italic><tp:taxon-name><tp:taxon-name-part taxon-name-part-type="genus">Blapticus</tp:taxon-name-part> <tp:taxon-name-part taxon-name-part-type="species">leucostomus</tp:taxon-name-part></tp:taxon-name></italic> Förster, 1871: 83.</comment></tp:nomenclature-citation></tp:nomenclature-citation-list></tp:nomenclature><tp:treatment-sec sec-type="Diagnosis"><title>Diagnosis.</title><p>Inner eye orbits strongly convergent ventrally in female, slightly in male; clypeus small, weakly to more strongly separated from face by a groove; eye large; temple short; malar space very narrow with subocular sulcus; mandible small, usually not twisted; male antenna lacking tyloids. Notaulus short and deep; epicnemial carina complete; carinae of propodeum complete and strong. Fore wing with areolet present <!--PageBreak-->or absent, when present sessile or short petiolate, rectangular. First metasomal segment slender, with glymma lacking, its sternite fused to tergite. Second tergite coriaceous, or with longitudinal striae. Ovipositor usually short, almost straight, stout at base, slenderer in apical part, 0.4–0.9 times as long as hind tibia.</p></tp:treatment-sec><tp:treatment-sec sec-type="Remarks"><title>Remarks.</title><p>Medium sized genus with 14 recognized species distributed worldwide: 11 species are known in the Palaearctic region, six in the Nearctic region (<xref ref-type="bibr" rid="B12">Dasch 1992</xref>), one in the Neotropical region, one in the Afrotropical region and one in the Oriental region (<xref ref-type="bibr" rid="B44">Yu et al. 2012</xref>).</p><p>Two species are reported from South Korea in this paper. This is the first record of the genus from this country. Both Korean species of <italic><tp:taxon-name><tp:taxon-name-part taxon-name-part-type="genus">Symplecis</tp:taxon-name-part></tp:taxon-name></italic> are Holarctic.</p><!--PageBreak--><p>There are two known host records for <italic><tp:taxon-name><tp:taxon-name-part taxon-name-part-type="genus">Symplecis</tp:taxon-name-part></tp:taxon-name></italic>, both from <tp:taxon-name><tp:taxon-name-part taxon-name-part-type="order">Diptera</tp:taxon-name-part></tp:taxon-name>, <tp:taxon-name><tp:taxon-name-part taxon-name-part-type="superfamily">Sciaroidea</tp:taxon-name-part></tp:taxon-name>: <italic><tp:taxon-name><tp:taxon-name-part taxon-name-part-type="genus">Symplecis</tp:taxon-name-part> <tp:taxon-name-part taxon-name-part-type="species">breviuscula</tp:taxon-name-part></tp:taxon-name></italic> Roman was reared from <italic><tp:taxon-name><tp:taxon-name-part taxon-name-part-type="genus">Diadocidia</tp:taxon-name-part> <tp:taxon-name-part taxon-name-part-type="species">ferruginosa</tp:taxon-name-part></tp:taxon-name></italic> Meigen (<tp:taxon-name><tp:taxon-name-part taxon-name-part-type="family">Diadocidiidae</tp:taxon-name-part></tp:taxon-name>) in Europe (<xref ref-type="bibr" rid="B26">Roman 1923</xref>) and <italic><tp:taxon-name><tp:taxon-name-part taxon-name-part-type="genus">Symplecis</tp:taxon-name-part> <tp:taxon-name-part taxon-name-part-type="species">matilei</tp:taxon-name-part></tp:taxon-name></italic> Delobel from <italic><tp:taxon-name><tp:taxon-name-part taxon-name-part-type="genus">Neoempheria</tp:taxon-name-part> <tp:taxon-name-part taxon-name-part-type="species">ombrophila</tp:taxon-name-part></tp:taxon-name></italic> Matile et Matile (<tp:taxon-name><tp:taxon-name-part taxon-name-part-type="family">Mycetophilidae</tp:taxon-name-part></tp:taxon-name>) in Central Africa (<xref ref-type="bibr" rid="B13">Delobel and Matile 1976</xref>).</p></tp:treatment-sec><tp:treatment-sec sec-type="Key to species of Symplecis occurring in South Korea"><title>Key to species of <italic><tp:taxon-name><tp:taxon-name-part taxon-name-part-type="genus">Symplecis</tp:taxon-name-part></tp:taxon-name></italic> occurring in South Korea</title><table-wrap content-type="key" position="anchor" orientation="portrait"><table id="TID0EITAE" rules="all"><tbody><tr><td rowspan="1" colspan="1">1</td><td rowspan="1" colspan="1">Fore wing with areolet (Fig. <xref ref-type="fig" rid="F6">33</xref>). Ovipositor short, hardly surpassing apex of metasoma (Fig. <xref ref-type="fig" rid="F6">34</xref>). Second tergite of metasoma longitudinally striate (Fig. <xref ref-type="fig" rid="F6">35</xref>). Inner eye orbits strongly convergent ventrally in female (Fig. <xref ref-type="fig" rid="F6">31</xref>), slightly convergent in male (Fig. <xref ref-type="fig" rid="F6">32</xref>). Area superomedia of propodeum slightly transverse</td><td rowspan="1" colspan="1">
                      <bold><italic><tp:taxon-name><tp:taxon-name-part taxon-name-part-type="genus">Symplecis</tp:taxon-name-part> <tp:taxon-name-part taxon-name-part-type="species">bicingulata</tp:taxon-name-part></tp:taxon-name></italic> Gravenhorst</bold>
                    </td></tr><tr><td rowspan="1" colspan="1">–</td><td rowspan="1" colspan="1">Fore wing without areolet (vein 3rs-m absent) (Fig. <xref ref-type="fig" rid="F7">39</xref>). Ovipositor long, 0.8–0.95 times as long as hind tibia. First and second tergites of metasoma coriaceous (Fig. <xref ref-type="fig" rid="F7">41</xref>). Inner eye orbits strongly convergent ventrally in both sexes (Figs <xref ref-type="fig" rid="F7">37</xref>, <xref ref-type="fig" rid="F7">38</xref>). Area superomedia of propodeum longer than wide</td><td rowspan="1" colspan="1">
                      <bold><italic><tp:taxon-name><tp:taxon-name-part taxon-name-part-type="genus">Symplecis</tp:taxon-name-part> <tp:taxon-name-part taxon-name-part-type="species">invisitata</tp:taxon-name-part></tp:taxon-name></italic> Rossem</bold>
                    </td></tr></tbody></table></table-wrap><fig id="F6" position="float" orientation="portrait"><label>Figures 30–35.</label><caption><p>
          <italic><tp:taxon-name><tp:taxon-name-part taxon-name-part-type="genus">Symplecis</tp:taxon-name-part> <tp:taxon-name-part taxon-name-part-type="species">bicingulata</tp:taxon-name-part></tp:taxon-name></italic>; <bold>30</bold> Habitus, lateral view <bold>31</bold> Head of female, anterior view <bold>32</bold> Head of male, anterior view <bold>33</bold> Wings <bold>34</bold> Metasoma, distal tergites, lateral view and ovipositor <bold>35</bold> Metasoma, second tergite, dorsal view. Scale bars: 0.5 mm (<bold>30, 33</bold>); 0.2 mm (<bold>31, 32, 34, 35</bold>).</p></caption><graphic xmlns:xlink="http://www.w3.org/1999/xlink" xlink:href="zookeys-562-085-g006.jpg" position="float" orientation="portrait" xlink:type="simple" id="oo_77307.jpg"/></fig><fig id="F7" position="float" orientation="portrait"><label>Figures 36–41.</label><caption><p>
          <italic><tp:taxon-name><tp:taxon-name-part taxon-name-part-type="genus">Symplecis</tp:taxon-name-part> <tp:taxon-name-part taxon-name-part-type="species">invisitata</tp:taxon-name-part></tp:taxon-name></italic>; <bold>36</bold> Habitus, lateral view <bold>37</bold> Head of female, anterior view <bold>38</bold> Head of male, anterior view <bold>39</bold> Wings <bold>40</bold> Metasoma, distal tergites, lateral view and ovipositor <bold>41</bold> Metasoma, second tergite, dorsal view. Scale bars: 0.5 mm (<bold>36, 39</bold>); 0.2 mm (<bold>37, 38, 40, 41</bold>).</p></caption><graphic xmlns:xlink="http://www.w3.org/1999/xlink" xlink:href="zookeys-562-085-g007.jpg" position="float" orientation="portrait" xlink:type="simple" id="oo_77309.jpg"/></fig></tp:treatment-sec><ref-list><ref id="B14"><mixed-citation xmlns:xlink="http://www.w3.org/1999/xlink" xlink:type="simple">
          <person-group><name name-style="western"><surname>Förster</surname><given-names>A</given-names></name></person-group> (<year>1869</year>) <article-title>Synopsis der Familien und Gattungen der Ichneumonen.</article-title> <source>Verhandlungen des Naturhistorischen Vereins der Preussischen Rheinlande und Westfalens</source> <volume>25</volume>: <fpage>135</fpage>–<lpage>221</lpage>.</mixed-citation></ref><ref id="B35"><mixed-citation xmlns:xlink="http://www.w3.org/1999/xlink" xlink:type="simple">
          <person-group><name name-style="western"><surname>Thomson</surname><given-names>CG</given-names></name></person-group> (<year>1888</year>) <article-title>Försök till gruppering af slägtet <italic><tp:taxon-name><tp:taxon-name-part taxon-name-part-type="genus">Plectiscus</tp:taxon-name-part></tp:taxon-name></italic> (Grav.).</article-title> <source>Opuscula Entomologica, Lundensis</source> <volume>12</volume>: <fpage>1266</fpage>–<lpage>1318</lpage>.</mixed-citation></ref><ref id="B33"><mixed-citation xmlns:xlink="http://www.w3.org/1999/xlink" xlink:type="simple">
          <person-group><name name-style="western"><surname>Schmiedeknecht</surname><given-names>O</given-names></name></person-group> (<year>1911</year>) <source>Opuscula Ichneumonologica. Band. IV. <tp:taxon-name><tp:taxon-name-part taxon-name-part-type="subfamily">Ophioninae</tp:taxon-name-part></tp:taxon-name></source>. <publisher-name>Blankenburg i. Thur.</publisher-name>, <fpage>2161</fpage>–<lpage>2271</lpage>.</mixed-citation></ref><ref id="B12"><mixed-citation xmlns:xlink="http://www.w3.org/1999/xlink" xlink:type="simple">
          <person-group><name name-style="western"><surname>Dasch</surname><given-names>CE</given-names></name></person-group> (<year>1992</year>) <article-title>The Ichneumon-flies of America North of Mexico: Part 12. Subfamilies <tp:taxon-name><tp:taxon-name-part taxon-name-part-type="subfamily">Microleptinae</tp:taxon-name-part></tp:taxon-name>, <tp:taxon-name><tp:taxon-name-part taxon-name-part-type="subfamily">Helictinae</tp:taxon-name-part></tp:taxon-name>, <tp:taxon-name><tp:taxon-name-part taxon-name-part-type="subfamily">Cylloceriinae</tp:taxon-name-part></tp:taxon-name> and <tp:taxon-name><tp:taxon-name-part taxon-name-part-type="subfamily">Oxytorinae</tp:taxon-name-part></tp:taxon-name> (<tp:taxon-name><tp:taxon-name-part taxon-name-part-type="order">Hymenoptera</tp:taxon-name-part></tp:taxon-name>: <tp:taxon-name><tp:taxon-name-part taxon-name-part-type="family">Ichneumonidae</tp:taxon-name-part></tp:taxon-name>).</article-title> <source>Memoirs of the American Entomological Institute</source> <volume>52</volume>: <fpage>1</fpage>–<lpage>470</lpage>.</mixed-citation></ref><ref id="B44"><mixed-citation xmlns:xlink="http://www.w3.org/1999/xlink" xlink:type="simple">
          <person-group><name name-style="western"><surname>Yu</surname><given-names>DSK</given-names></name><name name-style="western"><surname>van Achterberg</surname><given-names>C</given-names></name><name name-style="western"><surname>Horstmann</surname><given-names>K</given-names></name></person-group> (<year>2012</year>) <source>Taxapad 2012, <tp:taxon-name><tp:taxon-name-part taxon-name-part-type="superfamily">Ichneumonoidea</tp:taxon-name-part></tp:taxon-name> 2011. Database on flash-drive</source>. <publisher-loc>Ottawa, Ontario, Canada</publisher-loc>.</mixed-citation></ref><ref id="B26"><mixed-citation xmlns:xlink="http://www.w3.org/1999/xlink" xlink:type="simple">
          <person-group><name name-style="western"><surname>Roman</surname><given-names>A</given-names></name></person-group> (<year>1923</year>) <article-title>Ichneumonids reared from <tp:taxon-name><tp:taxon-name-part taxon-name-part-type="order">Diptera</tp:taxon-name-part></tp:taxon-name> <tp:taxon-name><tp:taxon-name-part taxon-name-part-type="suborder">Nematocera</tp:taxon-name-part></tp:taxon-name>.</article-title> <source>Entomologist’s Monthly Magazine</source> <volume>59</volume>: <fpage>71</fpage>–<lpage>76</lpage>.</mixed-citation></ref><ref id="B13"><mixed-citation xmlns:xlink="http://www.w3.org/1999/xlink" xlink:type="simple">
          <person-group><name name-style="western"><surname>Delobel</surname><given-names>A</given-names></name><name name-style="western"><surname>Matile</surname><given-names>S</given-names></name></person-group> (<year>1976</year>) <article-title>Un nouveau <tp:taxon-name><tp:taxon-name-part taxon-name-part-type="subfamily">Microleptinae</tp:taxon-name-part></tp:taxon-name> (Hym. <tp:taxon-name><tp:taxon-name-part taxon-name-part-type="family">Ichneumonidae</tp:taxon-name-part></tp:taxon-name>) parasite de <italic><tp:taxon-name><tp:taxon-name-part taxon-name-part-type="genus">Neoempheria</tp:taxon-name-part> <tp:taxon-name-part taxon-name-part-type="species">ombrophila</tp:taxon-name-part></tp:taxon-name></italic>, n.sp. (Dipt. <tp:taxon-name><tp:taxon-name-part taxon-name-part-type="family">Mycetophilidae</tp:taxon-name-part></tp:taxon-name>) en République Centrafricaine.</article-title> <source>Bulletin de l’Institut Fondamental d’Afrique Noire (A)</source> <volume>37</volume>: <fpage>385</fpage>–<lpage>394</lpage>.</mixed-citation></ref></ref-list></tp:taxon-treatment>
