# Supplementary material for: A review of the genera Gnathochorisis Förster and Symplecis Förster of South Korea, with notes on Korean orthocentrines (Hymenoptera, Ichneumonidae, Orthocentrinae)
Source: Zookeys. 2016 Feb 10;(562):85–104. doi: 10.3897/zookeys.562.7303 (PMC4768469; doi:10.3897/zookeys.562.7303)
Supplement: XML Treatment for Symplecis bicingulata [file zookeys.562.7303-treatment8.xml]

<!DOCTYPE tp:taxon-treatment
  PUBLIC "-//TaxonX//DTD Taxonomic Treatment Publishing DTD v0 20100105//EN" "tax-treatment-NSO.dtd">
<tp:taxon-treatment xmlns:tp="http://www.plazi.org/taxpub"><tp:treatment-meta><kwd-group><label>Taxon classification</label><kwd><named-content content-type="kingdom">Animalia</named-content></kwd><kwd><named-content content-type="order">Hymenoptera</named-content></kwd><kwd><named-content content-type="family">Ichneumonidae</named-content></kwd></kwd-group><mixed-citation publication-type="journal"><person-group><name><surname>Humala</surname><given-names>Andrei E.</given-names></name><name><surname>Choi</surname><given-names>Jin-Kyung</given-names></name><name><surname>Lee</surname><given-names>Jong-Wook</given-names></name></person-group><article-title>A review of the genera <italic><tp:taxon-name><tp:taxon-name-part taxon-name-part-type="genus">Gnathochorisis</tp:taxon-name-part></tp:taxon-name></italic> Förster and <italic><tp:taxon-name><tp:taxon-name-part taxon-name-part-type="genus">Symplecis</tp:taxon-name-part></tp:taxon-name></italic> Förster of South Korea, with notes on Korean orthocentrines (<tp:taxon-name><tp:taxon-name-part taxon-name-part-type="order">Hymenoptera</tp:taxon-name-part></tp:taxon-name>, <tp:taxon-name><tp:taxon-name-part taxon-name-part-type="family">Ichneumonidae</tp:taxon-name-part></tp:taxon-name>, <tp:taxon-name><tp:taxon-name-part taxon-name-part-type="subfamily">Orthocentrinae</tp:taxon-name-part></tp:taxon-name>)</article-title><source>Zookeys</source><day>10</day><month>2</month><year>2016</year><volume>2016</volume><issue>562</issue><fpage>85</fpage><lpage>104</lpage><pub-id pub-id-type="doi">10.3897/zookeys.562.7303</pub-id></mixed-citation></tp:treatment-meta><tp:nomenclature><tp:taxon-name>
              <tp:taxon-name-part taxon-name-part-type="genus">Symplecis</tp:taxon-name-part>
              <tp:taxon-name-part taxon-name-part-type="species">bicingulata</tp:taxon-name-part>
            </tp:taxon-name><tp:taxon-authority>(Gravenhorst, 1829)</tp:taxon-authority><xref ref-type="fig" rid="F6">Figs 30–35</xref><tp:nomenclature-citation-list><tp:nomenclature-citation><tp:taxon-name><tp:taxon-name-part taxon-name-part-type="genus">Mesoleptus</tp:taxon-name-part> <tp:taxon-name-part taxon-name-part-type="species">bicingulatus</tp:taxon-name-part></tp:taxon-name><comment> Gravenhorst, 1829: 107; type depository: <abbrev xmlns:xlink="http://www.w3.org/1999/xlink" content-type="institution" xlink:title="Instytut Zoologiczny Uniwersytetu, Wroclaw, Poland Gravenhorst collection" xlink:type="simple">IZU</abbrev>.</comment></tp:nomenclature-citation></tp:nomenclature-citation-list></tp:nomenclature><tp:treatment-sec sec-type="Diagnosis"><title>Diagnosis.</title><p>Inner eye orbits strongly convergent ventrally in female (Fig. <xref ref-type="fig" rid="F6">31</xref>), face at the level of clypeus 0.41–0.45 times as wide as at the level of median ocellus; slightly convergent in male (Fig. <xref ref-type="fig" rid="F6">32</xref>). Mesoscutum polished; sternaulus short and deep; epomia lacking. Area superomedia of propodeum slightly transverse. Fore wing with areolet (Fig. <xref ref-type="fig" rid="F6">33</xref>). First metasomal tergite matt and striate, dorsal carina well developed; second tergite with distinct longitudinal striae (Fig. <xref ref-type="fig" rid="F6">35</xref>). Ovipositor short, hardly surpassing apex of metasoma (Fig. <xref ref-type="fig" rid="F6">34</xref>). Face and pronotum usually yellowish; tergites 2–3 apically and 3–4 basally yellow, forming two light bands on dark metasoma (Fig. <xref ref-type="fig" rid="F6">30</xref>).</p></tp:treatment-sec><tp:treatment-sec sec-type="material"><title>Material examined.</title><p>Korea: 10 females, <abbrev xmlns:xlink="http://www.w3.org/1999/xlink" xlink:title="Gangwon-do" xlink:type="simple">GW</abbrev>, Donghae-si, Samhwa-dong, Mureung Valley, [9–17 August 2005, 22 June–3 July 2006, 17–28 August 2006, 10–20 September 2006, 20 September–2 October 2006, 9 November 2006] (J.W. Lee); 1 female, ditto, 28 August–9 October 2006 (K.B. Kim); 1 male, <abbrev xmlns:xlink="http://www.w3.org/1999/xlink" xlink:title="Gangwon-do" xlink:type="simple">GW</abbrev>, Wonju-si, Heungeup-myeon, Yeonse Univ., 22 July–11 August 2007 (J.W. Lee); 2 females, <abbrev xmlns:xlink="http://www.w3.org/1999/xlink" xlink:title="Gyeonggi-do" xlink:type="simple">GG</abbrev>, Anyang-si, Manan-gu, Anyang-dong, Kwanagsan, 15–25 July 2008 (J.O. Lim); 1 male, <abbrev xmlns:xlink="http://www.w3.org/1999/xlink" xlink:title="Gyeongsangbuk-do" xlink:type="simple">GB</abbrev>, Gyeongsan-si, Daehak-ro, Yeungnam Univ., 22 April–1 May 2006 (J.W. Lee); 1 male, Ulsan-si, Sangbuk-myeon, Gajisan, 11 August 1989 (J.W. Lee).</p></tp:treatment-sec><tp:treatment-sec sec-type="Distribution"><title>Distribution.</title><p>Holarctic; in Palaearctic region reported from Europe, Siberia, Russian Far East (Primorsky Terr., Sakhalin Isl., Kunashir Isl.) (<xref ref-type="bibr" rid="B21">Humala 2007</xref>) and Japan (<xref ref-type="bibr" rid="B12">Dasch 1992</xref>; no data on the examined material was provided) and South Korea (new record).</p></tp:treatment-sec><tp:treatment-sec><!--Section generated to contain objects referenced in tp:taxon-treatment.--><fig id="F6" position="float" orientation="portrait"><label>Figures 30–35.</label><caption><p>
          <italic><tp:taxon-name><tp:taxon-name-part taxon-name-part-type="genus">Symplecis</tp:taxon-name-part> <tp:taxon-name-part taxon-name-part-type="species">bicingulata</tp:taxon-name-part></tp:taxon-name></italic>; <bold>30</bold> Habitus, lateral view <bold>31</bold> Head of female, anterior view <bold>32</bold> Head of male, anterior view <bold>33</bold> Wings <bold>34</bold> Metasoma, distal tergites, lateral view and ovipositor <bold>35</bold> Metasoma, second tergite, dorsal view. Scale bars: 0.5 mm (<bold>30, 33</bold>); 0.2 mm (<bold>31, 32, 34, 35</bold>).</p></caption><graphic xmlns:xlink="http://www.w3.org/1999/xlink" xlink:href="zookeys-562-085-g006.jpg" position="float" orientation="portrait" xlink:type="simple" id="oo_77307.jpg"/></fig></tp:treatment-sec><ref-list><ref id="B21"><mixed-citation xmlns:xlink="http://www.w3.org/1999/xlink" xlink:type="simple">
          <person-group><name name-style="western"><surname>Humala</surname><given-names>AE</given-names></name></person-group> (<year>2007</year>) <article-title>Subfamily <tp:taxon-name><tp:taxon-name-part taxon-name-part-type="subfamily">Orthocentrinae</tp:taxon-name-part></tp:taxon-name>.</article-title> In: <person-group><name name-style="western"><surname>Lelej</surname><given-names>AS</given-names></name></person-group> (<role>Ed.</role>) <source>Keys to the Insects of the Russian Far East</source>, <volume>Vol. 4</volume>. <publisher-name>Dal’nauka</publisher-name>, <publisher-loc>Vladivostok</publisher-loc>, <fpage>680</fpage>–<lpage>718</lpage>. <comment>[In Russian]</comment></mixed-citation></ref><ref id="B12"><mixed-citation xmlns:xlink="http://www.w3.org/1999/xlink" xlink:type="simple">
          <person-group><name name-style="western"><surname>Dasch</surname><given-names>CE</given-names></name></person-group> (<year>1992</year>) <article-title>The Ichneumon-flies of America North of Mexico: Part 12. Subfamilies <tp:taxon-name><tp:taxon-name-part taxon-name-part-type="subfamily">Microleptinae</tp:taxon-name-part></tp:taxon-name>, <tp:taxon-name><tp:taxon-name-part taxon-name-part-type="subfamily">Helictinae</tp:taxon-name-part></tp:taxon-name>, <tp:taxon-name><tp:taxon-name-part taxon-name-part-type="subfamily">Cylloceriinae</tp:taxon-name-part></tp:taxon-name> and <tp:taxon-name><tp:taxon-name-part taxon-name-part-type="subfamily">Oxytorinae</tp:taxon-name-part></tp:taxon-name> (<tp:taxon-name><tp:taxon-name-part taxon-name-part-type="order">Hymenoptera</tp:taxon-name-part></tp:taxon-name>: <tp:taxon-name><tp:taxon-name-part taxon-name-part-type="family">Ichneumonidae</tp:taxon-name-part></tp:taxon-name>).</article-title> <source>Memoirs of the American Entomological Institute</source> <volume>52</volume>: <fpage>1</fpage>–<lpage>470</lpage>.</mixed-citation></ref></ref-list></tp:taxon-treatment>
