# Supplementary material for: A review of the genera Gnathochorisis Förster and Symplecis Förster of South Korea, with notes on Korean orthocentrines (Hymenoptera, Ichneumonidae, Orthocentrinae)
Source: Zookeys. 2016 Feb 10;(562):85–104. doi: 10.3897/zookeys.562.7303 (PMC4768469; doi:10.3897/zookeys.562.7303)
Supplement: XML Treatment for Symplecis invisitata [file zookeys.562.7303-treatment9.xml]

<!DOCTYPE tp:taxon-treatment
  PUBLIC "-//TaxonX//DTD Taxonomic Treatment Publishing DTD v0 20100105//EN" "tax-treatment-NSO.dtd">
<tp:taxon-treatment xmlns:tp="http://www.plazi.org/taxpub"><tp:treatment-meta><kwd-group><label>Taxon classification</label><kwd><named-content content-type="kingdom">Animalia</named-content></kwd><kwd><named-content content-type="order">Hymenoptera</named-content></kwd><kwd><named-content content-type="family">Ichneumonidae</named-content></kwd></kwd-group><mixed-citation publication-type="journal"><person-group><name><surname>Humala</surname><given-names>Andrei E.</given-names></name><name><surname>Choi</surname><given-names>Jin-Kyung</given-names></name><name><surname>Lee</surname><given-names>Jong-Wook</given-names></name></person-group><article-title>A review of the genera <italic><tp:taxon-name><tp:taxon-name-part taxon-name-part-type="genus">Gnathochorisis</tp:taxon-name-part></tp:taxon-name></italic> Förster and <italic><tp:taxon-name><tp:taxon-name-part taxon-name-part-type="genus">Symplecis</tp:taxon-name-part></tp:taxon-name></italic> Förster of South Korea, with notes on Korean orthocentrines (<tp:taxon-name><tp:taxon-name-part taxon-name-part-type="order">Hymenoptera</tp:taxon-name-part></tp:taxon-name>, <tp:taxon-name><tp:taxon-name-part taxon-name-part-type="family">Ichneumonidae</tp:taxon-name-part></tp:taxon-name>, <tp:taxon-name><tp:taxon-name-part taxon-name-part-type="subfamily">Orthocentrinae</tp:taxon-name-part></tp:taxon-name>)</article-title><source>Zookeys</source><day>10</day><month>2</month><year>2016</year><volume>2016</volume><issue>562</issue><fpage>85</fpage><lpage>104</lpage><pub-id pub-id-type="doi">10.3897/zookeys.562.7303</pub-id></mixed-citation></tp:treatment-meta><tp:nomenclature><tp:taxon-name>
              <tp:taxon-name-part taxon-name-part-type="genus">Symplecis</tp:taxon-name-part>
              <tp:taxon-name-part taxon-name-part-type="species">invisitata</tp:taxon-name-part>
            </tp:taxon-name><tp:taxon-authority>Rossem, 1981</tp:taxon-authority><xref ref-type="fig" rid="F7">Figs 36–41</xref><!--PageBreak--><tp:nomenclature-citation-list><tp:nomenclature-citation><tp:taxon-name><tp:taxon-name-part taxon-name-part-type="genus">Symplecis</tp:taxon-name-part> <tp:taxon-name-part taxon-name-part-type="species">invisitata</tp:taxon-name-part></tp:taxon-name><comment> Rossem, 1981: 126–127; type depository: <named-content xmlns:xlink="http://www.w3.org/1999/xlink" content-type="dwc:institutional_code" xlink:type="simple">AEI</named-content>.</comment></tp:nomenclature-citation></tp:nomenclature-citation-list></tp:nomenclature><tp:treatment-sec sec-type="Diagnosis"><title>Diagnosis.</title><p>Inner eyes orbits strongly convergent ventrally in both sexes (Figs <xref ref-type="fig" rid="F7">37</xref>, <xref ref-type="fig" rid="F7">38</xref>), malar space very narrow. Mesoscutum coriaceous, densely punctate; epomia present. <!--PageBreak-->Sternaulus shallow. Area superomedia of propodeum longer than wide. Fore wing without areolet (vein 3rs-m absent) (Fig. <xref ref-type="fig" rid="F7">39</xref>). First metasomal tergite coriaceous, dorsal carina obsolete; second tergite coriaceous (Fig. <xref ref-type="fig" rid="F7">41</xref>). Ovipositor long, 0.8–0.95 times as long as hind tibia. Second tergite fuscous with yellow posterior band, third tergite mostly yellow with transverse fuscous band in posterior half (Fig. <xref ref-type="fig" rid="F7">36</xref>).</p></tp:treatment-sec><tp:treatment-sec sec-type="material"><title>Material examined.</title><p>Korea: 1 female, <abbrev xmlns:xlink="http://www.w3.org/1999/xlink" xlink:title="Gangwon-do" xlink:type="simple">GW</abbrev>, Donghae-si, Samhwa-dong, Mureung Valley, 9–17 August 2005, (J.W. Lee); 1 male, <abbrev xmlns:xlink="http://www.w3.org/1999/xlink" xlink:title="Gangwon-do" xlink:type="simple">GW</abbrev>, Hongcheon-gun, Hongcheon-eup, Jangjeoonpyeong-ri, Geodungae village, 1–14 July 2006, (J.W. Lee); 1 female, <abbrev xmlns:xlink="http://www.w3.org/1999/xlink" xlink:title="Chungcheongbuk-do" xlink:type="simple">CB</abbrev>, Chungju-si, Suanbo-myeon, Samun-ri, Mt. Woraksan, <named-content xmlns:xlink="http://www.w3.org/1999/xlink" content-type="dwc:verbatimCoordinates" xlink:type="simple">35°49'46"N, 128°04'05"E</named-content>, Malaise trap, 17 July–12 August 2013, (J.K. Choi) (<abbrev xmlns:xlink="http://www.w3.org/1999/xlink" content-type="institution" xlink:title="Animal Systematic Laboratory of Yeungnam University" xlink:type="simple">YNU</abbrev>).</p></tp:treatment-sec><tp:treatment-sec sec-type="Distribution"><title>Distribution.</title><p>Holarctic; reported in the Eastern Palaearctic from Kamchatka Peninsula, Primorsky Terr., Sakhalin Isl. (<xref ref-type="bibr" rid="B21">Humala 2007</xref>) and South Korea (new record).</p></tp:treatment-sec><tp:treatment-sec><!--Section generated to contain objects referenced in tp:taxon-treatment.--><fig id="F7" position="float" orientation="portrait"><label>Figures 36–41.</label><caption><p>
          <italic><tp:taxon-name><tp:taxon-name-part taxon-name-part-type="genus">Symplecis</tp:taxon-name-part> <tp:taxon-name-part taxon-name-part-type="species">invisitata</tp:taxon-name-part></tp:taxon-name></italic>; <bold>36</bold> Habitus, lateral view <bold>37</bold> Head of female, anterior view <bold>38</bold> Head of male, anterior view <bold>39</bold> Wings <bold>40</bold> Metasoma, distal tergites, lateral view and ovipositor <bold>41</bold> Metasoma, second tergite, dorsal view. Scale bars: 0.5 mm (<bold>36, 39</bold>); 0.2 mm (<bold>37, 38, 40, 41</bold>).</p></caption><graphic xmlns:xlink="http://www.w3.org/1999/xlink" xlink:href="zookeys-562-085-g007.jpg" position="float" orientation="portrait" xlink:type="simple" id="oo_77309.jpg"/></fig></tp:treatment-sec><ref-list><ref id="B21"><mixed-citation xmlns:xlink="http://www.w3.org/1999/xlink" xlink:type="simple">
          <person-group><name name-style="western"><surname>Humala</surname><given-names>AE</given-names></name></person-group> (<year>2007</year>) <article-title>Subfamily <tp:taxon-name><tp:taxon-name-part taxon-name-part-type="subfamily">Orthocentrinae</tp:taxon-name-part></tp:taxon-name>.</article-title> In: <person-group><name name-style="western"><surname>Lelej</surname><given-names>AS</given-names></name></person-group> (<role>Ed.</role>) <source>Keys to the Insects of the Russian Far East</source>, <volume>Vol. 4</volume>. <publisher-name>Dal’nauka</publisher-name>, <publisher-loc>Vladivostok</publisher-loc>, <fpage>680</fpage>–<lpage>718</lpage>. <comment>[In Russian]</comment></mixed-citation></ref></ref-list></tp:taxon-treatment>
